# Supplementary material for: Transcriptional profiling and targeted proteomics reveals common molecular changes associated with cigarette smoke-induced lung emphysema development in five susceptible mouse strains
Source: Inflamm Res. 2015 May 12;64(7):471–86. doi: 10.1007/s00011-015-0820-2 (PMC4464601; doi:10.1007/s00011-015-0820-2)
Supplement: Supplementary file 2 — Supplementary material 2 (XLSX 185 kb) [file 11_2015_820_MOESM2_ESM.xlsx]

## Sheet: Raw Data
	C57BL/6 wt			A/J			ApoE-/- L			ApoE-/- P			Nrf2-/- (CD-1)			CD-1 wt			TOTAL COUNT
Hypothesis Name	Concordance	Direction	P-value≤0.1 yes=T; no=F	Concordance	Direction	P-value≤0.1 yes=T; no=F	Concordance	Direction	P-value≤0.1 yes=T; no=F	Concordance	Direction	P-value≤0.1 yes=T; no=F	Concordance	Direction	P-value≤0.1 yes=T; no=F	Concordance	Direction	P-value≤0.1 yes=T; no=F		Hyps kept for further analysis
Adnp	0.0078125	-1	T	0.000244141	-1	T	0.0112305	-1	T	0.000244141	-1	T	0.00636292	-1	T	0.00124696	-1	T	6	1
Brca1	0.000147038	1	T	0.0485155	1	T	0.00646023	1	T	0.00211627	1	T	0.00598051	1	T	5.9977e-06	1	T	6	1
Casp4	0.0112305	1	T	0.000110626	1	T	0.000266761	1	T	0.000266761	1	T	1.21495e-06	1	T	0.0032279	1	T	6	1
catof(Ccr3)	0.000976563	1	T	0.00012207	1	T	0.00390625	1	T	0.03125	1	T	0.000259399	1	T	0.00117493	1	T	6	1
catof(Cxcr7)	0.000488281	-1	T	0.0835342	-1	T	0.0538761	-1	T	0.0173448	-1	T	0.0204798	-1	T	0.00104405	-1	T	6	1
catof(Tlr3)	4.60786e-19	1	T	7.08185e-05	1	T	5.06822e-08	1	T	0.000151582	1	T	1.6559e-18	1	T	1.17758e-09	1	T	6	1
catof(Tlr4)	4.98156e-18	1	T	1.38568e-05	1	T	1.13307e-07	1	T	9.15583e-05	1	T	1.22707e-17	1	T	4.92107e-10	1	T	6	1
Cftr	3.53869e-10	-1	T	1.21504e-10	-1	T	2.77235e-12	-1	T	3.53803e-10	-1	T	1.58977e-10	-1	T	1.89062e-07	-1	T	6	1
Csf2	1.13607e-07	1	T	1.41444e-06	1	T	0.00321329	1	T	0.000412041	1	T	6.96823e-09	1	T	0.00540895	1	T	6	1
Dmd	1.04904e-05	-1	T	1.26604e-05	-1	T	2.76981e-06	-1	T	1.01888e-06	-1	T	2.78134e-10	-1	T	0.000188896	-1	T	6	1
Foxm1	3.8147e-06	1	T	7.62939e-06	1	T	0.000244141	1	T	0.000976563	1	T	9.71556e-06	1	T	1.69766e-05	1	T	6	1
Gfap	7.62939e-06	1	T	3.33894e-08	1	T	1.23167e-07	1	T	6.16565e-08	1	T	4.41878e-05	1	T	0.00048638	1	T	6	1
gtpof(Gna15)	0.00636292	-1	T	0.00359869	-1	T	0.0113279	-1	T	0.0391769	-1	T	0.00168892	-1	T	0.0297317	-1	T	6	1
Hif1a	0.000244141	1	T	0.00533692	1	T	0.000715453	1	T	0.0235155	1	T	0.000197022	1	T	0.0236965	1	T	6	1
IFNalpha Family Mm	2.17781e-12	1	T	8.08191e-08	1	T	8.23215e-08	1	T	2.80147e-08	1	T	2.40264e-06	1	T	0.0175823	1	T	6	1
Ifng	0.000175499	1	T	0.00104503	1	T	1.57591e-07	1	T	0.00010063	1	T	2.76457e-14	1	T	1.39804e-05	1	T	6	1
Il12a:Il12b	0.0120465	1	T	0.0432186	1	T	0.00109312	1	T	0.0102635	1	T	0.00563791	1	T	5.38782e-06	1	T	6	1
Il13	4.07133e-07	1	T	3.13519e-05	1	T	1.94091e-07	1	T	0.0025068	1	T	5.29427e-07	1	T	0.00801205	1	T	6	1
Il17a	0.000488281	1	T	0.0206947	1	T	0.0262394	1	T	0.0465698	1	T	2.4368e-06	1	T	0.000820746	1	T	6	1
Il17f	7.62939e-06	1	T	0.0461426	1	T	0.00585938	1	T	0.0351562	1	T	1.49012e-06	1	T	7.82609e-05	1	T	6	1
Il1b	7.92463e-07	1	T	8.01429e-06	1	T	0.00134285	1	T	0.00240044	1	T	8.1924e-11	1	T	7.0758e-05	1	T	6	1
Il20	0.0843188	1	T	0.0106471	1	T	0.00321329	1	T	0.032997	1	T	0.00842654	1	T	0.0181532	1	T	6	1
Itgb6	1.51619e-06	-1	T	0.00077194	-1	T	0.00330538	-1	T	0.0206947	-1	T	9.75628e-05	-1	T	0.00168892	-1	T	6	1
kaof(Chuk)	0.0078125	1	T	0.0351562	1	T	0.0195312	1	T	0.0195312	1	T	0.000656128	1	T	0.00845027	1	T	6	1
Mat1a	0.00376892	-1	T	5.18579e-05	-1	T	0.068023	-1	T	0.0307142	-1	T	0.00692648	-1	T	0.0182417	-1	T	6	1
Myd88	0.015625	1	T	0.0625	1	T	0.03125	1	T	0.0625	1	T	0.00195312	1	T	0.0195312	1	T	6	1
paof(Pten)	6.26341e-06	-1	T	0.000142264	-1	T	6.33379e-07	-1	T	5.81995e-06	-1	T	1.41061e-15	-1	T	4.94727e-18	-1	T	6	1
Socs3	4.76837e-07	-1	T	0.00045526	-1	T	0.00045526	-1	T	0.00045526	-1	T	6.42411e-10	-1	T	2.63434e-06	-1	T	6	1
taof(Cebpa)	0.00676549	1	T	0.000910202	1	T	0.0373941	1	T	0.0102921	1	T	0.0192242	1	T	0.0110176	1	T	6	1
taof(Cebpb)	0.0113279	1	T	0.0217793	1	T	0.00477994	1	T	0.000470337	1	T	0.0102635	1	T	0.0185334	1	T	6	1
taof(Cebpd)	3.8147e-06	1	T	3.8147e-05	1	T	0.000488281	1	T	0.000488281	1	T	1.51619e-06	1	T	0.00146753	1	T	6	1
taof(Mkl1)	0.00376892	-1	T	0.0080624	-1	T	3.43856e-05	-1	T	5.30223e-05	-1	T	1.50798e-06	-1	T	0.0177248	-1	T	6	1
taof(Ncor1)	1.19209e-07	-1	T	0.00217175	-1	T	0.000110626	-1	T	0.0133018	-1	T	1.5514e-07	-1	T	1.08446e-05	-1	T	6	1
taof(NFKB Complex Mm)	2.4011e-09	1	T	6.28958e-06	1	T	5.81995e-06	1	T	0.000377945	1	T	5.96642e-10	1	T	0.000917004	1	T	6	1
taof(Rel)	0.00646973	1	T	0.0286865	1	T	0.00646973	1	T	0.0461426	1	T	0.00203866	1	T	0.0447655	1	T	6	1
taof(Sfpi1)	1.16401e-09	1	T	3.78064e-07	1	T	1.88031e-05	1	T	3.26532e-05	1	T	2.20166e-13	1	T	1.32094e-13	1	T	6	1
taof(Stat1)	0.0112305	1	T	0.0898438	1	T	0.0175781	1	T	0.0106354	1	T	5.18579e-05	1	T	3.43856e-05	1	T	6	1
taof(Yy1)	0.0144796	1	T	0.0480709	1	T	0.0297317	1	T	0.0517109	1	T	2.91652e-06	1	T	1.04228e-08	1	T	6	1
Tnf	3.04374e-17	1	T	5.6064e-13	1	T	4.2678e-10	1	T	6.15393e-09	1	T	8.78257e-27	1	T	3.63013e-17	1	T	6	1
And of beta-Carotene and Smoke, cigarette	0.0078125	1	T	0.0078125	1	T	0.015625	1	T	0.0625	1	T	0.00195312	1	T	0.0546875	1	T	6	0
And of lipopolysaccharide and Smoke, cigarette	0.00390625	1	T	0.015625	1	T	0.00390625	1	T	0.0078125	1	T	0.000488281	1	T	0.000244141	1	T	6	0
And of Smoke, cigarette and CSF2	0.03125	1	T	0.03125	1	T	0.015625	1	T	0.0078125	1	T	0.0195312	1	T	0.0898438	1	T	6	0
And of Tnf and Ltbr	5.96046e-08	1	T	0.000138581	1	T	2.03727e-09	1	T	5.82077e-11	1	T	2.23676e-13	1	T	5.14497e-08	1	T	6	0
Asthma	6.46235e-27	1	T	2.86085e-19	1	T	1.54584e-20	1	T	5.42101e-20	1	T	7.92081e-40	1	T	1.14313e-29	1	T	6	0
bacterial infection	4.10983e-06	1	T	0.030185	1	T	0.011744	1	T	0.0802892	1	T	4.37153e-07	1	T	5.23599e-06	1	T	6	0
bile duct ligation	7.95195e-18	1	T	5.39072e-10	1	T	1.55512e-07	1	T	6.17019e-09	1	T	5.4988e-23	1	T	8.59845e-06	1	T	6	0
Bleomycin	2.20297e-08	1	T	0.000292182	1	T	1.33296e-07	1	T	8.86534e-07	1	T	1.46353e-06	1	T	2.60006e-06	1	T	6	0
burn injury	1.57909e-10	1	T	2.98873e-18	1	T	9.47653e-13	1	T	7.72516e-11	1	T	1.99747e-20	1	T	1.08264e-21	1	T	6	0
chondrocyte differentiation	8.48984e-13	1	T	3.81907e-11	1	T	1.58498e-12	1	T	3.20093e-11	1	T	1.95906e-12	1	T	2.89227e-11	1	T	6	0
CPG-oligonucleotide	0.00585938	1	T	0.0327148	1	T	0.00585938	1	T	0.0195312	1	T	5.18579e-05	1	T	0.00227569	1	T	6	0
Cytotoxic T-cell activation	0.0106354	1	T	0.00452059	1	T	1.56065e-06	1	T	2.31097e-10	1	T	1.81162e-11	1	T	1.30682e-19	1	T	6	0
Dietary Lipid	1.04904e-05	1	T	0.000259399	1	T	3.8147e-05	1	T	0.0192871	1	T	2.97381e-05	1	T	5.84209e-05	1	T	6	0
Dimethylnitrosamine	2.00272e-05	1	T	0.00381604	1	T	7.68705e-06	1	T	3.08482e-05	1	T	4.88084e-10	1	T	5.44627e-09	1	T	6	0
Enzastaurin Hydrochloride	0.0288063	1	T	0.00127378	1	T	0.00301898	1	T	0.0187648	1	T	0.0130351	1	T	4.78769e-05	1	T	6	0
Klebsiella pneumoniae, lysate	2.8871e-08	1	T	1.41881e-10	1	T	4.02331e-07	1	T	4.21517e-06	1	T	1.58498e-12	1	T	3.75652e-07	1	T	6	0
Lipopolysaccharide	1.24475e-09	1	T	6.03179e-08	1	T	0.00100371	1	T	0.00536477	1	T	8.44149e-18	1	T	2.83979e-08	1	T	6	0
Lipopolysaccharide, from A. fumigatus	1.46937e-39	1	T	5.69398e-32	1	T	3.58103e-34	1	T	8.55113e-32	1	T	3.97792e-52	1	T	1.93494e-37	1	T	6	0
Mycobacterium tuberculosis, ext.	1.59059e-46	1	T	2.90837e-55	1	T	5.44686e-78	1	T	5.0653e-67	1	T	4.64542e-120	1	T	5.33206e-46	1	T	6	0
natural killer cell activation	0.00960541	1	T	0.00227569	1	T	0.0480709	1	T	0.00931192	1	T	2.51165e-11	1	T	5.93367e-09	1	T	6	0
OTTMUSG00000011275	2.82377e-06	1	T	0.00359869	1	T	0.000137329	1	T	0.0245209	1	T	0.00159263	1	T	0.000545042	1	T	6	0
Ovalbumin	2.69097e-34	1	T	2.39472e-27	1	T	1.72537e-28	1	T	3.98454e-27	1	T	1.5035e-53	1	T	1.34968e-35	1	T	6	0
Phenacetin	0.015625	1	T	0.00195312	1	T	0.0078125	1	T	0.0078125	1	T	0.000244141	1	T	7.24792e-05	1	T	6	0
Phenylhydrazine	0.0078125	1	T	0.000976563	1	T	0.00390625	1	T	0.00390625	1	T	0.00012207	1	T	3.8147e-05	1	T	6	0
Probucol	7.45058e-09	1	T	3.3021e-05	1	T	5.96046e-08	1	T	2.00272e-05	1	T	7.68341e-09	1	T	4.71519e-07	1	T	6	0
Pseudomonas aeruginosa	0.000976563	1	T	0.015625	1	T	0.015625	1	T	0.015625	1	T	0.000976563	1	T	0.000488281	1	T	6	0
Ranitidine	0.000976563	1	T	0.00646973	1	T	0.00369263	1	T	0.00590897	1	T	5.18579e-05	1	T	0.0550921	1	T	6	0
response to hypoxia	0.00993955	1	T	0.0132745	1	T	0.0496117	1	T	0.0414353	1	T	0.0207673	-1	T	2.09859e-13	-1	T	6	0
response to UV-C	7.24792e-05	1	T	0.00129974	1	T	0.00146753	1	T	0.0353778	1	T	6.7257e-05	1	T	0.0123114	1	T	6	0
response to wounding	0.00130109	1	T	0.0340593	1	T	0.0279486	1	T	0.077501	1	T	5.26279e-07	1	T	8.91626e-05	1	T	6	0
Sirolimus	5.02483e-05	-1	T	0.00333696	-1	T	0.000829513	-1	T	7.66169e-05	-1	T	7.64027e-11	-1	T	1.82213e-05	-1	T	6	0
Smoke, cigarette	0.0314812	1	T	9.12999e-07	1	T	0.000502071	1	T	0.00224432	1	T	4.80645e-11	1	T	3.43805e-15	1	T	6	0
Soot	2.03727e-09	1	T	2.12798e-06	1	T	0.000376449	1	T	0.000715453	1	T	1.76228e-14	1	T	1.03721e-11	1	T	6	0
T-helper 2 cell differentiation	0.0175781	1	T	0.0757948	1	T	0.00185958	1	T	0.0147247	1	T	3.64645e-10	1	T	1.69548e-15	1	T	6	0
tissue damage	0.00074482	1	T	0.00330441	1	T	0.0480709	1	T	0.0056758	1	T	0.000220143	1	T	0.0507164	1	T	6	0
Tobacco smoke	0.00390625	1	T	0.000201225	1	T	0.0175781	1	T	0.0106354	1	T	0.00731665	1	T	0.00406503	1	T	6	0
Trinitrobenzenesulfonic acid	0.00012207	1	T	1.52588e-05	1	T	0.000201225	1	T	6.05583e-05	1	T	1.21713e-05	1	T	0.000630017	1	T	6	0
Endotoxin	0.000656128	1	T	0.000656128	1	T	0.0317841	1	T	0.166153	1	F	5.84209e-05	1	T	0.00664164	1	T	5
Il33	0.0078125	1	T	0.03125	1	T	0.0625	1	T	0.125	1	F	0.000976563	1	T	0.00195312	1	T	5
Irf5	0.000244141	1	T	0.0384064	1	T	0.0113279	1	T	0.118942	1	F	9.60976e-05	1	T	0.000204771	1	T	5
kaof(Met)	1.16183e-08	1	T	0.000589197	1	T	0.0793269	1	T	0.430684	-1	F	5.36653e-11	1	T	0.0678494	1	T	5
Rela	0.015625	1	T	0.0625	1	T	0.0078125	1	T	0.144531	1	F	0.00369263	1	T	0.00221252	1	T	5
Stat1	0.00129974	1	T	0.0717316	1	T	0.0835342	1	T	0.166153	1	F	0.00053251	1	T	0.0594602	1	T	5
taof(Foxl2)	0.0625	1	T	0.03125	1	T	0.0898438	1	T	0.226562	1	F	0.0592346	1	T	0.0384064	1	T	5
trans10,cis12-Octadecadienoate	5.18746e-14	1	T	8.00054e-06	1	T	0.000215498	1	T	0.109976	1	F	2.74752e-14	1	T	4.94093e-18	1	T	5
And of lipopolysaccharide and Ranitidine	0.00390625	1	T	0.0546875	1	T	0.0195312	1	T	0.072998	1	T	0.000244141	1	T	0.202436	1	F	5
Apoe	0.0625	-1	T	0.0195312	-1	T	0.0625	-1	T	0.0351562	-1	T	0.113281	-1	F	0.0384064	-1	T	5
Ascorbic acid	0.00359869	1	T	0.345019	1	F	0.00960541	1	T	0.0576591	1	T	2.78556e-05	1	T	5.02894e-05	1	T	5
B-cell activation	0.1875	1	F	0.0351562	1	T	0.0625	1	T	0.0351562	1	T	0.0898438	1	T	0.0107422	1	T	5
Birc5	4.39882e-05	1	T	0.0719325	1	T	0.017208	1	T	0.0132584	1	T	0.186472	1	F	0.00231875	-1	T	5
Carm1	0.0546875	-1	T	0.588099	1	F	0.0262394	-1	T	0.00731665	-1	T	0.00154384	-1	T	5.54863e-07	-1	T	5
catof(Agtr1a)	0.101319	1	F	0.00389981	-1	T	0.0164733	-1	T	0.0168941	-1	T	0.00420273	-1	T	1.0635e-11	-1	T	5
catof(Bcar1)	6.10352e-05	-1	T	0.000976563	-1	T	0.00012207	-1	T	0.00195312	-1	T	0.00369263	-1	T	0.00531101	-1	T	6
catof(Csf2ra)	0.03125	-1	T	0.0625	-1	T	0.0107422	-1	T	0.0351562	-1	T	0.00585938	-1	T	0.395264	1	F	5
catof(Smo)	0.106341	-1	F	7.43934e-11	-1	T	3.84127e-09	-1	T	3.5432e-10	-1	T	2.26555e-17	-1	T	5.34356e-16	-1	T	5
catof(Sod1)	0.000137329	-1	T	0.00473765	-1	T	0.00692648	-1	T	0.00931192	-1	T	0.00139953	-1	T	0.203743	-1	F	5
Cd40lg	0.000376449	1	T	0.00529106	1	T	0.417923	1	F	0.0392425	1	T	0.000294766	1	T	5.36136e-16	-1	T	5
Cholic acid	0.0112305	1	T	0.0576591	1	T	0.0377593	1	T	0.0178491	1	T	0.017541	1	T	0.5	-1	F	5
Ctss	3.3021e-05	1	T	1.27243e-05	1	T	4.62385e-06	1	T	1.04383e-05	1	T	0.00109312	1	T	0.421191	1	F	5
Efemp2	3.3021e-05	-1	T	0.00182888	-1	T	6.05763e-08	-1	T	0.00453667	-1	T	5.56525e-10	-1	T	0.308236	-1	F	5
Ethanol	0.0106354	1	T	0.00731665	1	T	0.000829026	1	T	0.000596621	1	T	2.11185e-05	1	T	0.543922	1	F	5
Fn1	0.0078125	1	T	0.0625	1	T	0.0195312	1	T	0.000976563	1	T	0.00359869	1	T	0.026626	1	T	6
gtpof(Rit1)	0.125	1	F	0.0625	1	T	0.03125	1	T	0.03125	1	T	0.0625	1	T	0.0351562	1	T	5
Hdac3	0.00195312	-1	T	0.015625	-1	T	0.0546875	-1	T	0.0195312	-1	T	0.0107422	-1	T	0.407265	1	F	5
Hras1 mutated at G12V	0.125	1	F	0.0625	1	T	0.03125	1	T	0.03125	1	T	0.0625	1	T	0.0351562	1	T	5
Ifna	0.03125	1	T	0.0625	1	T	0.015625	1	T	0.03125	1	T	0.000259399	1	T	1.04904e-05	1	T	6
Igf1	0.00124696	1	T	0.012948	1	T	0.30446	1	F	0.0503218	1	T	0.000281104	1	T	0.0112028	-1	T	5
Il19	0.133423	1	F	0.00217175	1	T	0.0216426	1	T	0.0843188	1	T	0.00685909	1	T	0.0206957	1	T	5
Il24	0.153728	1	F	0.00931192	1	T	0.019993	1	T	0.0459573	1	T	0.0482826	1	T	0.01013	1	T	5
kaof(Ikbkb)	0.0078125	1	T	0.0175781	1	T	0.171875	1	F	0.0592346	1	T	0.0154419	1	T	0.0307142	1	T	5
Klf5	0.59819	1	F	0.0364757	1	T	0.0362271	1	T	0.0351971	1	T	0.0566722	1	T	0.00284141	1	T	5
Lta	0.03125	1	T	0.3125	1	F	0.03125	1	T	0.015625	1	T	0.0461426	1	T	0.0897827	1	T	5
Ltbr	0.00012207	1	T	0.113281	1	F	0.00646973	1	T	0.0175781	1	T	0.00166345	1	T	0.0100308	1	T	5
lung adenocarcinoma	0.25	-1	F	0.0206947	1	T	0.0178491	1	T	0.0178491	1	T	1.56065e-06	1	T	2.95544e-12	1	T	5
macrophage differentiation	4.08567e-05	1	T	2.99334e-07	1	T	4.90599e-06	1	T	3.62718e-07	1	T	0.00224063	1	T	0.184903	1	F	5
Nickel	4.71519e-07	1	T	0.00048638	1	T	0.0106916	1	T	0.0428445	1	T	1.04844e-06	1	T	0.5	-1	F	5
Nos3	6.10352e-05	-1	T	0.0540645	-1	T	0.0135042	-1	T	0.000630017	-1	T	0.0063873	-1	T	0.298742	1	F	5
Pdgfb	0.0195312	1	T	0.212178	-1	F	0.00299406	-1	T	0.0748064	-1	T	0.0459573	-1	T	5.91404e-06	-1	T	5
Platelet Derived Growth Factor Complex family Mm	0.000156276	1	T	0.00295922	1	T	0.0972526	1	T	0.0314861	1	T	9.80592e-06	1	T	0.299968	1	F	5
Poly I-C	0.015625	1	T	0.125	1	F	0.03125	1	T	0.0078125	1	T	0.0107422	1	T	0.0245209	1	T	5
Prl	0.00585938	1	T	0.350554	1	F	0.0120598	1	T	0.0877326	1	T	0.00154384	1	T	0.082714	-1	T	5
Pten	0.0625	-1	T	0.226562	-1	F	0.072998	-1	T	0.072998	-1	T	0.0717316	-1	T	0.00533692	-1	T	5
Rb1cc1	0.00221252	-1	T	0.00209045	-1	T	0.000110626	-1	T	0.00590897	-1	T	3.08244e-06	-1	T	5.81778e-07	-1	T	6
S1pr1	1	1	F	0.03125	-1	T	0.03125	-1	T	0.015625	-1	T	0.00390625	-1	T	0.015625	-1	T	5
Serpina1b	0.0625	-1	T	0.00390625	-1	T	0.109375	-1	F	0.015625	-1	T	0.00012207	-1	T	0.0946236	-1	T	5
Shh	0.65625	1	F	0.0717316	-1	T	0.0835342	-1	T	0.0319573	-1	T	0.017541	-1	T	9.90197e-05	-1	T	5
Socs2	0.0078125	-1	T	0.0192871	-1	T	0.0461426	-1	T	0.0175781	-1	T	0.0592346	-1	T	0.143139	-1	F	5
Stat2	0.000715453	1	T	0.0835342	1	T	0.00531101	1	T	0.0106354	1	T	0.341745	1	F	0.0505682	1	T	5
taof(AP-1 Complex Mm)	2.38419e-07	1	T	0.00350018	1	T	0.0353778	1	T	0.00299406	1	T	0.000197022	1	T	0.252618	1	F	5
taof(Bcl6)	0.0078125	-1	T	0.125	-1	F	0.03125	-1	T	0.0625	-1	T	0.0327148	-1	T	0.0592346	-1	T	5
taof(Gli1)	0.0592346	1	T	0.314529	1	F	0.0133018	1	T	0.00359869	1	T	0.0150145	1	T	0.0143133	1	T	5
taof(Hnf4a)	0.00254882	1	T	5.54557e-06	1	T	0.0084291	1	T	0.000156489	1	T	0.040085	1	T	0.165266	-1	F	5
taof(Ikzf1)	0.0391769	-1	T	0.0235155	-1	T	0.0267194	1	T	0.0523947	1	T	0.5	1	F	0.000345831	1	T	5
taof(Irf1)	0.109375	1	F	0.0625	1	T	0.015625	1	T	0.03125	1	T	0.0327148	1	T	0.00369263	1	T	5
taof(Irf8)	0.1875	1	F	0.0351562	1	T	0.0112305	1	T	0.00585938	1	T	0.0261195	1	T	0.0748064	1	T	5
taof(Myc)	0.145608	-1	F	0.0506838	1	T	0.0871027	1	T	0.0577272	1	T	0.000456211	1	T	1.23189e-05	1	T	5
taof(Rela)	0.0195312	1	T	0.211975	1	F	0.0175781	1	T	0.0481262	1	T	0.0662491	1	T	0.0177914	1	T	5
taof(Srebf1a)	0.0167762	1	T	3.84641e-05	1	T	5.77373e-05	1	T	7.03814e-05	1	T	0.00361327	1	T	0.518631	1	F	5
taof(Srebf1c)	0.274414	-1	F	0.00473765	1	T	0.000123544	1	T	9.90197e-05	1	T	0.00168612	1	T	0.090612	1	T	5
taof(Srf)	0.1875	-1	F	0.0384064	-1	T	0.00129974	-1	T	0.0262394	-1	T	0.000725246	-1	T	9.33997e-05	-1	T	5
taof(Stat3)	0.000412041	1	T	0.000584319	1	T	0.0335259	1	T	0.0761689	1	T	0.000140311	1	T	0.235789	-1	F	5
taof(Tcf3)	0.011744	1	T	0.419886	-1	F	0.0216726	-1	T	0.012551	-1	T	0.000419254	-1	T	1.76726e-36	-1	T	5
T-helper 1 cell differentiation	0.00317383	1	T	0.00359869	1	T	0.000456117	1	T	0.000715453	1	T	2.07622e-15	1	T	2.48784e-18	1	T	6
viral infection	0.148103	1	F	0.000910202	1	T	4.63202e-05	1	T	0.00466752	1	T	0.000205185	1	T	4.78066e-11	1	T	5
Wrn	0.00845027	1	T	0.026626	1	T	0.5	-1	F	0.00575389	1	T	0.0841296	1	T	0.0118338	1	T	5
12-O-Tetradecanoylphorbol 13-acetate	0.000364304	1	T	0.0288063	1	T	0.236565	-1	F	0.30886	-1	F	0.012373	1	T	0.0937299	1	T	4
4-Hydroxy-2-nonenal	0.0250512	-1	T	0.380396	1	F	0.0442148	-1	T	0.374629	-1	F	0.000758112	-1	T	0.00211627	-1	T	4
Abcg1	0.00390625	-1	T	0.03125	-1	T	0.25	-1	F	0.5	-1	F	0.00195312	-1	T	0.00195312	-1	T	4
Acrolein	0.0748064	1	T	0.000342782	1	T	0.262887	1	F	0.5	1	F	0.0521019	1	T	0.00704605	1	T	4
And of IFNG and Borrelia burgdorferi	0.015625	1	T	0.1875	1	F	0.03125	1	T	0.1875	1	F	0.000488281	1	T	0.00636292	1	T	4
Bis(2-ethylhexyl)phthalate	0.0625	1	T	0.03125	1	T	0.25	1	F	0.5	1	F	0.00390625	1	T	0.0898438	1	T	4
Camptothecin	0.0625	1	T	0.0078125	1	T	0.072998	1	T	0.193848	1	F	0.00627048	1	T	1.92296e-05	1	T	5
Collagen type IV Family Mm	0.00531101	-1	T	0.0740029	-1	T	0.266154	-1	F	0.5	1	F	0.0163948	-1	T	0.00498503	-1	T	4
Gefitinib	0.221313	-1	F	0.0478364	1	T	0.0389247	-1	T	0.21322	-1	F	1.56765e-09	-1	T	1.76661e-09	-1	T	4
gtpof(Rhob)	0.00731665	1	T	0.0967063	1	T	0.130218	1	F	0.190866	1	F	6.09354e-09	1	T	1.55644e-12	1	T	4
Helicobacter pylori infection	0.0351562	1	T	0.274414	1	F	0.0317841	1	T	0.105057	1	F	0.0216426	1	T	0.0662491	1	T	4
Il12b:Il23a	0.0078125	1	T	0.0625	1	T	0.125	1	F	0.125	1	F	0.00585938	1	T	0.072998	1	T	4
Il7	0.015625	1	T	0.0625	1	T	0.109375	1	F	0.1875	1	F	0.0461426	1	T	0.0384064	1	T	4
JAK1 mutated at ?	0.03125	1	T	0.015625	1	T	0.0195312	1	T	0.109375	1	F	0.0384064	1	T	0.364166	-1	F	4
kaof(p38 MAPK family Mm)	0.000244141	1	T	0.193848	1	F	0.0897827	1	T	0.133423	1	F	0.00115785	1	T	0.00381604	1	T	4
LDL(-)	0.03125	1	T	0.0625	1	T	0.25	1	F	0.25	1	F	0.0078125	1	T	0.0078125	1	T	4
Lep	0.0757948	-1	T	0.0250512	-1	T	0.0493686	-1	T	0.140521	-1	F	0.105804	-1	F	0.00696694	-1	T	4
Map3k8	0.00390625	1	T	0.0625	1	T	0.109375	1	F	0.1875	1	F	0.00585938	1	T	0.00585938	1	T	4
NNK (carcinogen)	0.226562	-1	F	0.0538761	1	T	0.0946236	1	T	0.153728	1	F	0.00182888	1	T	5.56151e-06	1	T	4
response to cold	0.0625	1	T	0.0195312	1	T	0.274414	1	F	0.171875	1	F	0.0286865	1	T	0.0946236	1	T	4
Sod2	0.5	-1	F	0.0803898	-1	T	0.0434744	-1	T	0.103684	-1	F	0.0526127	-1	T	0.0915842	1	T	4
taof(Arnt)	0.0898438	1	T	0.0317841	1	T	0.0717316	1	T	0.179642	1	F	0.0173448	1	T	0.572232	1	F	4
taof(Crebbp)	0.000244141	1	T	0.072998	1	T	0.0546875	1	T	0.133423	1	F	0.0391769	1	T	0.292332	-1	F	4
taof(Egr2)	0.00209045	-1	T	0.188543	-1	F	0.0403452	-1	T	0.313551	-1	F	1.85732e-06	-1	T	7.09786e-10	-1	T	4
taof(Ep300)	0.0717316	1	T	0.131588	1	F	0.00845027	1	T	0.118942	1	F	0.00111072	1	T	0.0244369	1	T	4
taof(Irf3)	0.0870856	1	T	0.195801	-1	F	0.0844889	1	T	0.230696	1	F	0.00452899	1	T	0.0374808	1	T	4
taof(Jun)	3.3021e-05	1	T	0.00124696	1	T	0.0319573	1	T	0.132465	1	F	0.000649501	1	T	0.416129	-1	F	4
taof(Meis1)	0.00731665	-1	T	1.69766e-05	-1	T	0.5	-1	F	0.10502	-1	F	0.000267793	-1	T	0.000649501	-1	T	4
taof(Ppara)	0.000267361	-1	T	0.330585	1	F	0.0618413	-1	T	0.103752	-1	F	2.50654e-08	-1	T	0.0504765	-1	T	4
T-cell activation	0.000656128	1	T	0.0206947	1	T	0.298307	1	F	0.355536	1	F	0.000234879	1	T	0.0455932	1	T	4
Xbp1	0.0625	1	T	0.0078125	1	T	0.5	1	F	0.109375	1	F	0.00636292	1	T	0.0391769	1	T	4
Zfp715	0.015625	-1	T	0.03125	-1	T	0.25	-1	F	0.5	-1	F	0.0625	-1	T	0.00585938	-1	T	4
Adam17	0.0351562	1	T	0.0625	-1	T	0.00585938	1	T	0.0546875	1	T	0.131588	1	F	0.0465698	1	T	5
Adcyap1	0.113281	-1	F	0.144531	-1	F	0.0625	-1	T	0.0625	-1	T	0.0897827	-1	T	0.00369263	-1	T	4
And of catof(Gstp1 and catof(Gstp2))	0.00195312	-1	T	0.0546875	-1	T	0.133423	-1	F	0.0461426	-1	T	0.0384064	-1	T	0.415906	-1	F	4
And of Cd36 and Msr1	0.0351562	1	T	0.144531	1	F	0.171875	1	F	0.0898438	1	T	0.00960541	1	T	0.0835342	1	T	4
Atf6	6.91306e-07	1	T	0.124023	1	F	0.219853	1	F	0.0320088	1	T	8.12146e-05	1	T	0.00954926	1	T	4
Btk	0.133423	-1	F	0.0898438	-1	T	0.00585938	-1	T	0.00585938	-1	T	0.0245209	-1	T	0.118942	-1	F	4
catof(Ccr5)	7.24792e-05	1	T	0.0100369	1	T	0.0400717	1	T	0.0297919	1	T	0.273357	-1	F	0.385587	1	F	4
catof(F2)	0.0113279	1	T	0.00692648	1	T	0.162004	1	F	0.0719325	1	T	0.0210827	1	T	0.159654	1	F	4
catof(Gnrhr)	0.5	1	F	0.0625	-1	T	0.0327148	-1	T	0.0107422	-1	T	0.0546875	-1	T	0.105057	-1	F	4
Ccnt1	0.0625	1	T	0.0625	1	T	0.0078125	1	T	0.015625	1	T	0.113281	1	F	0.143139	1	F	4
CD437	0.75	1	F	0.0327148	-1	T	0.0245209	-1	T	0.00077194	-1	T	0.000715453	-1	T	0.0491853	-1	T	5
Cd99	0.125	1	F	0.03125	1	T	0.0327148	1	T	0.0192871	1	T	0.387207	1	F	0.0216426	1	T	4
cell differentiation	0.0625	1	T	0.3125	1	F	0.072998	-1	T	0.0897827	-1	T	0.5	-1	F	0.0843188	-1	T	4
Cln3	0.40181	-1	F	0.0164196	-1	T	0.0618657	-1	T	0.000292182	-1	T	0.000222651	-1	T	0.468895	1	F	4
Ezh2	0.211975	-1	F	0.350554	1	F	0.0435793	1	T	0.0748064	1	T	7.47408e-05	1	T	0.000207927	1	T	4
Fhit	0.3125	-1	F	0.0717316	-1	T	0.0843188	-1	T	0.00627048	-1	T	0.0870856	-1	T	0.219853	1	F	4
fusionOf(ETV6,RUNX1)	1	1	F	0.03125	-1	T	0.0898438	-1	T	0.0625	-1	T	0.5	1	F	0.0835342	-1	T	4
Gja1	0.00960541	1	T	1.7944e-05	1	T	0.0740029	1	T	0.00132125	1	T	0.00668816	1	T	0.329028	1	F	5
Hey2	0.5	1	F	0.25	1	F	0.03125	1	T	0.0625	1	T	0.015625	1	T	0.0625	1	T	4
HRAS mutated at G12V	0.0231767	1	T	2.70023e-05	1	T	0.000173479	1	T	0.0304691	1	T	0.252431	1	F	0.145749	1	F	4
Ifnb1	0.000292182	1	T	0.0704477	1	T	0.000457137	1	T	0.00184498	1	T	0.103752	1	F	0.25085	-1	F	4
Ihh	0.2204	1	F	0.12253	-1	F	0.0924252	1	T	0.0885007	1	T	1.44996e-06	1	T	6.31263e-07	1	T	4
Iltifb	0.140521	1	F	0.110164	1	F	0.00991716	1	T	0.0555806	1	T	0.00431679	1	T	0.0176055	1	T	4
Irf2	0.0898438	1	T	0.00646973	1	T	0.314529	1	F	0.0576591	1	T	0.0319573	1	T	0.174444	-1	F	4
kaof(IkappaB kinase complex Mm)	0.00146753	1	T	0.107664	1	F	0.0106471	1	T	0.00159263	1	T	2.38492e-05	1	T	0.00719482	1	T	5
kaof(Pdgfrb)	0.00585938	1	T	0.202436	-1	F	0.0147247	-1	T	0.0924667	-1	T	0.116347	-1	F	1.38568e-05	-1	T	4
kaof(Pim1)	0.25	-1	F	0.125	-1	F	0.0078125	-1	T	0.015625	-1	T	0.0078125	-1	T	0.0107422	-1	T	4
Keap1	0.000456117	-1	T	0.00327665	-1	T	0.042323	-1	T	0.0596368	-1	T	0.157812	1	F	0.5	1	F	4
Klf2	0.5	1	F	0.113281	-1	F	0.0897827	-1	T	0.0245209	-1	T	0.00406503	-1	T	0.0362271	-1	T	4
Lgals3	0.274414	-1	F	0.0317841	-1	T	0.0576591	-1	T	0.0317841	-1	T	0.0494359	-1	T	0.262887	-1	F	4
L-Sulforaphane	0.00182888	1	T	0.0123114	1	T	0.368777	1	F	0.0095933	1	T	0.172157	1	F	0.0890354	-1	T	4
macrophage activation	0.00646973	1	T	0.193848	1	F	0.00646973	1	T	0.0192871	1	T	0.0317841	1	T	0.179642	1	F	4
mithramycin SDK	0.5	1	F	0.10502	1	F	0.00115785	1	T	0.000162032	1	T	0.000224824	1	T	1.31951e-10	1	T	4
Msh, 4-nle-7-phe-alpha-	0.3125	-1	F	0.191655	-1	F	0.00117493	-1	T	0.00074482	-1	T	0.0250512	-1	T	1.77111e-09	-1	T	4
Nr4a1	0.3125	1	F	0.3125	1	F	0.0625	1	T	0.0625	1	T	0.00317383	1	T	0.00170898	1	T	4
Nrg1	0.0112305	1	T	0.572232	1	F	0.00473765	-1	T	0.0480709	-1	T	0.5	-1	F	0.00705894	-1	T	4
Oleic acid	0.3125	-1	F	0.144531	-1	F	0.0592346	-1	T	0.0897827	-1	T	0.0245209	-1	T	0.00299406	-1	T	4
Photo-oxidative Stress	0.00390625	1	T	0.113281	1	F	0.193848	1	F	0.0461426	1	T	6.05583e-05	1	T	0.0843188	1	T	4
Ppara	0.363281	-1	F	0.153728	-1	F	0.0121533	-1	T	0.0307142	-1	T	0.0135042	-1	T	0.000690821	-1	T	4
Ptger4	0.000976563	-1	T	0.395264	1	F	0.0351562	-1	T	0.0625	-1	T	0.0377593	-1	T	0.214795	1	F	4
Pthlh	0.0461426	-1	T	0.00531101	-1	T	0.208846	-1	F	0.0217793	-1	T	0.0159636	-1	T	0.142608	-1	F	4
Rela A@K310	0.1875	1	F	0.113281	1	F	0.0717316	1	T	0.0384064	1	T	0.00261144	1	T	0.0055707	1	T	4
Retinoate	0.000378054	1	T	0.063255	1	T	0.244011	1	F	0.000166471	1	T	0.5	1	F	0.00339431	-1	T	4
serum fatty acid	0.125	1	F	0.1875	1	F	0.015625	1	T	0.0625	1	T	0.0195312	1	T	0.0461426	-1	T	4
Supt5h	0.109375	-1	F	0.015625	-1	T	0.0625	-1	T	0.00195312	-1	T	0.0546875	-1	T	0.274414	-1	F	4
Tachycardia	0.00077194	-1	T	0.0803898	-1	T	0.283287	-1	F	0.0132584	-1	T	0.537612	1	F	0.000156046	1	T	4
taof(Cebpe)	0.395264	1	F	0.021387	1	T	0.0716533	1	T	0.00452059	1	T	0.214795	1	F	0.0102074	1	T	4
taof(Egr3)	0.25	1	F	0.0898438	-1	T	0.171875	-1	F	0.0546875	-1	T	0.0757948	-1	T	0.0144084	-1	T	4
taof(Epas1)	0.072998	1	T	0.43397	-1	F	0.266355	-1	F	0.0235155	-1	T	0.0055707	-1	T	7.31491e-08	-1	T	4
taof(Foxf1a)	1	1	F	0.125	-1	F	0.03125	-1	T	0.0351562	-1	T	0.0078125	-1	T	0.00195312	-1	T	4
taof(Myod1)	0.0317841	-1	T	0.00596407	-1	T	0.0084291	-1	T	0.00109312	-1	T	0.540197	1	F	0.5	-1	F	4
taof(Srebf1)	0.376953	1	F	0.00531101	1	T	0.00359869	1	T	0.00124696	1	T	0.255688	1	F	0.0517109	-1	T	4
taof(Xbp1)	0.5	1	F	0.0154419	1	T	0.00636292	1	T	0.00960541	1	T	0.00533692	1	T	0.133206	1	F	4
Tnfrsf1a	0.0078125	1	T	0.109375	1	F	0.113281	1	F	0.0327148	1	T	0.00359869	1	T	0.00221252	1	T	4
Tsn	0.0625	1	T	0.211975	1	F	0.0461426	-1	T	0.0897827	1	T	0.00548678	-1	T	0.00401835	1	T	5
Vegfc	0.387207	1	F	0.0607247	-1	T	0.162004	-1	F	0.0288063	-1	T	0.0284073	-1	T	0.063255	-1	T	4
1,2-Dithiol-3-thione	0.0898438	-1	T	0.5	1	F	0.0897827	-1	T	0.166153	-1	F	0.298307	-1	F	0.0540645	1	T	3
8-Isoprostane	0.0625	1	T	0.125	1	F	0.25	1	F	1	1	F	0.0625	1	T	0.0625	1	T	3
Adenovirus	0.5	1	F	0.0546875	-1	T	0.303619	-1	F	0.227249	-1	F	0.0813778	1	T	0.0267194	1	T	3
And of IFNG and TNF	0.03125	1	T	0.125	1	F	0.5	1	F	0.5	1	F	0.03125	1	T	0.0898438	1	T	3
BMS-690514	0.5	1	F	0.179072	1	F	0.0279486	1	T	0.194526	1	F	0.0079091	-1	T	0.00980544	-1	T	3
catof(Adrb2)	0.10502	1	F	0.0885007	1	T	0.551289	1	F	0.451799	1	F	0.0825417	-1	T	0.0729192	-1	T	3
catof(Tlr2)	0.0546875	1	T	0.144531	1	F	0.34375	1	F	0.109375	1	F	0.0112305	1	T	0.0384064	1	T	3
catof(Tlr5)	0.00317383	1	T	0.109375	1	F	0.5	1	F	0.5	1	F	0.00317383	1	T	0.000488281	1	T	3
catof(Tlr7)	0.0403452	1	T	0.224981	1	F	0.453147	-1	F	0.5	-1	F	0.0482847	1	T	0.00275627	1	T	3
catof(Tlr9)	0.0625	1	T	0.25	1	F	0.5	1	F	0.5	1	F	0.0625	1	T	0.0625	1	T	3
Ccl5	0.0078125	1	T	0.0078125	1	T	0.5	1	F	0.636719	1	F	0.0481262	1	T	0.191655	1	F	3
Cdkn1a	0.584094	1	F	0.0835342	1	T	0.143139	1	F	0.202436	1	F	0.00357437	-1	T	0.000118734	-1	T	3
Cebpe	0.00957865	1	T	0.285794	1	F	0.432083	-1	F	0.364166	1	F	0.00772013	1	T	0.0110414	1	T	3
CO	0.00636292	-1	T	0.5	-1	F	0.584094	1	F	0.323803	1	F	0.000235993	-1	T	0.0844889	-1	T	3
Cortisol	0.34375	1	F	0.345019	1	F	0.00676549	-1	T	0.261734	-1	F	0.0557014	-1	T	0.00271796	-1	T	3
Crp	0.015625	1	T	0.0351562	1	T	0.34375	1	F	0.109375	1	F	0.0112305	1	T	0.118942	1	F	3
Csf3	0.00960541	1	T	0.10502	1	F	0.0843188	1	T	0.140521	1	F	0.0997954	1	T	0.131219	1	F	3
Cytotoxic necrotizing factor type 1	0.00170898	1	T	0.202436	1	F	0.191655	1	F	0.153728	1	F	0.00473765	1	T	0.0631735	1	T	3
E2f3	0.0592346	1	T	0.0540645	1	T	0.374629	1	F	0.145608	1	F	0.0125107	1	T	0.350741	1	F	3
Edn1	0.240341	1	F	0.0820747	1	T	0.0362271	1	T	0.145608	1	F	0.0479618	1	T	0.246323	1	F	3
Egf	0.0757948	1	T	0.209377	-1	F	0.0962632	-1	T	0.152839	-1	F	0.357013	1	F	0.0285412	-1	T	3
Eif2ak3	0.214795	1	F	0.128221	1	F	0.00080029	-1	T	0.5	-1	F	0.0326017	-1	T	4.67699e-05	-1	T	3
Estradiol-17beta	0.0827203	1	T	0.0518148	1	T	0.146801	-1	F	0.367483	1	F	0.0012143	1	T	0.215325	1	F	3
F2	0.0625	1	T	0.5	1	F	0.0538761	-1	T	0.131588	-1	F	0.155252	1	F	0.00245169	-1	T	3
FMLP	0.00531101	1	T	0.195764	1	F	0.202516	-1	F	0.364166	-1	F	0.000773583	1	T	0.0536758	1	T	3
Food Intake	0.00279133	-1	T	0.531296	1	F	0.41157	-1	F	0.13303	-1	F	0.0680176	-1	T	0.0205616	1	T	3
Glucocorticoid	0.0377593	1	T	0.0675782	1	T	0.442717	1	F	0.397422	1	F	0.068684	1	T	0.220925	-1	F	3
gtpof(Hras1)	0.153728	1	F	0.140305	1	F	0.0136701	1	T	0.187076	1	F	0.0285818	1	T	1.25071e-08	1	T	3
gtpof(Rhoc)	0.0435793	1	T	0.131219	1	F	0.187076	1	F	0.224981	1	F	6.2802e-08	1	T	6.04285e-12	1	T	3
Human herpesvirus 5	0.0319573	1	T	0.5	1	F	0.140521	1	F	0.285794	1	F	0.0150145	1	T	2.78556e-05	1	T	3
Hyaluronate	0.0107422	1	T	0.376953	1	F	0.1875	1	F	0.1875	1	F	0.00221252	1	T	0.0262394	1	T	3
Il10	0.180189	1	F	0.000956981	1	T	0.0762039	1	T	0.335906	1	F	0.0753376	1	T	0.217557	1	F	3
Il18	0.00376892	1	T	0.212178	1	F	0.292332	1	F	0.422509	1	F	0.000234879	1	T	1.94091e-07	1	T	3
Il6	7.61091e-06	1	T	0.156752	1	F	0.187076	1	F	0.312703	1	F	1.12669e-09	1	T	2.11727e-06	1	T	3
Indomethacin	0.0898438	1	T	0.387207	1	F	0.0835342	1	T	0.5	1	F	0.00196659	1	T	0.349442	-1	F	3
inflammatory response	0.03125	1	T	0.0351562	1	T	0.34375	1	F	0.226562	1	F	0.00646973	1	T	0.240341	1	F	3
INHBA:INHBA	0.5	-1	F	0.25	-1	F	0.03125	-1	T	0.25	-1	F	0.03125	-1	T	0.0351562	-1	T	3
Irgm1	0.03125	-1	T	0.5	1	F	0.25	-1	F	0.5	-1	F	0.000488281	-1	T	0.00117493	-1	T	3
ischemia	0.00053251	1	T	0.0910384	1	T	0.459803	1	F	0.239846	1	F	0.000815656	1	T	0.133195	-1	F	3
Isoproterenol	0.0107422	1	T	0.303619	1	F	0.58059	1	F	0.212178	1	F	0.00261144	1	T	0.0843215	1	T	3
kaof(AKT family Mm)	0.0625	1	T	0.6875	1	F	0.376953	1	F	0.363281	1	F	0.00330538	1	T	0.0173448	1	T	3
kaof(Akt1)	0.0192871	1	T	0.00221252	1	T	0.5	-1	F	0.345019	1	F	0.0586376	1	T	0.404975	-1	F	3
kaof(Erbb2)	0.0717316	1	T	0.0550921	1	T	0.255688	1	F	0.441498	1	F	0.183147	1	F	0.0851212	1	T	3
kaof(Fgfr3)	0.03125	1	T	0.0461426	1	T	0.113281	1	F	0.150879	1	F	0.427768	1	F	0.0082945	1	T	3
kaof(Irak4)	0.03125	1	T	0.25	1	F	0.5	1	F	0.5	1	F	0.0078125	1	T	0.015625	1	T	3
kaof(JNK family Mm)	0.0898438	1	T	0.0327148	1	T	0.303619	1	F	0.193848	1	F	0.0391769	1	T	0.16347	1	F	3
kaof(Map2k5)	0.0625	1	T	0.0078125	1	T	0.226562	1	F	0.109375	1	F	0.0481262	1	T	0.131588	1	F	3
Leukotriene B4	0.015625	1	T	0.03125	1	T	0.109375	1	F	0.109375	1	F	0.0546875	1	T	0.113281	1	F	3
Lif	0.0384064	1	T	0.153728	1	F	0.208846	1	F	0.185649	1	F	0.0650888	1	T	0.0793269	1	T	3
Lovastatin	0.5	1	F	0.03125	1	T	0.144531	1	F	0.171875	1	F	0.0175781	1	T	0.0717316	1	T	3
Mir133a-1	0.5	1	F	0.0625	1	T	0.0625	1	T	0.363281	1	F	0.395264	1	F	0.0813778	1	T	3
Mir133a-2	0.5	1	F	0.0625	1	T	0.0625	1	T	0.363281	1	F	0.395264	1	F	0.0813778	1	T	3
muscle cell differentiation	0.25	-1	F	0.5	-1	F	0.0625	-1	T	0.25	-1	F	0.03125	-1	T	0.0195312	-1	T	3
muscle contraction	0.0175781	1	T	0.0427166	-1	T	0.252202	-1	F	0.190866	1	F	0.237576	-1	F	4.94886e-06	-1	T	3
Nutlin 3	0.0192871	-1	T	0.6875	1	F	0.65625	1	F	0.5	-1	F	5.04374e-08	-1	T	2.8381e-10	-1	T	3
oxidized 1-palmitoyl-2-arachidonyl-sn-3-glycero-phosphorylcholine	0.0625	1	T	0.0717316	1	T	0.0384064	-1	T	0.150879	-1	F	0.5	-1	F	0.292332	1	F	3
Ozone	0.0461426	1	T	0.270628	1	F	0.212178	1	F	0.350554	1	F	0.0235155	1	T	0.0167762	1	T	3
Paraquat	0.015625	1	T	0.193848	1	F	0.612793	1	F	0.5	-1	F	0.0317841	1	T	0.0261195	1	T	3
Pdgf Family Mm	0.00390625	1	T	0.0898438	1	T	0.290527	1	F	0.5	1	F	0.0835342	1	T	0.584094	1	F	3
Rb1	0.000488281	-1	T	0.612793	1	F	0.376953	-1	F	0.0898438	-1	T	4.4797e-08	-1	T	9.03852e-10	-1	T	4
SB706504	0.00390625	-1	T	0.25	-1	F	0.125	-1	F	0.25	-1	F	0.000976563	-1	T	0.0107422	-1	T	3
Selplg	0.0625	1	T	0.125	1	F	0.5	1	F	0.5	1	F	0.0625	1	T	0.0625	1	T	3
Smoke condensate, cigarette	0.000204771	1	T	4.71993e-08	1	T	0.154967	1	F	0.458962	1	F	0.0303247	1	T	0.154323	-1	F	3
Src	0.03125	1	T	0.3125	1	F	0.5	1	F	0.65625	1	F	0.0897827	1	T	0.00960541	1	T	3
Syk	0.407265	1	F	0.0540645	1	T	0.380396	1	F	0.335906	1	F	0.0778282	1	T	0.00115655	1	T	3
taof(Clock)	0.00317383	1	T	0.355536	1	F	0.422509	-1	F	0.36005	-1	F	0.077501	1	T	5.43552e-08	-1	T	3
taof(E2f1)	0.0546875	1	T	0.65625	1	F	0.109375	1	F	0.623047	1	F	0.00254882	1	T	0.0259469	1	T	3
taof(Fos)	0.0351562	1	T	0.0625	1	T	0.125	1	F	0.5	1	F	0.0175781	1	T	0.5	-1	F	3
taof(Hif1a)	0.00957865	1	T	0.275206	1	F	0.374665	-1	F	0.5	1	F	0.0712267	-1	T	6.02855e-09	-1	T	3
taof(Mitf)	0.0107422	1	T	0.00845027	1	T	0.0946236	1	T	0.415906	1	F	0.364166	1	F	0.389884	1	F	3
taof(Myocd)	0.125	-1	F	0.25	-1	F	0.03125	-1	T	0.25	-1	F	0.03125	-1	T	0.0351562	-1	T	3
taof(Nr3c1)	0.019993	1	T	0.0101492	1	T	0.235246	1	F	0.273357	1	F	0.237053	1	F	0.0997398	-1	T	3
taof(Pou2f1)	0.0625	-1	T	0.0592346	-1	T	0.274414	-1	F	0.113281	-1	F	0.0757948	-1	T	0.271192	1	F	3
taof(Pparg)	0.000544269	-1	T	0.195595	1	F	0.0446604	-1	T	0.421949	-1	F	0.127706	-1	F	0.0971093	-1	T	3
taof(Sp1)	5.96046e-08	1	T	0.139978	1	F	0.205051	1	F	0.205051	1	F	0.0837222	1	T	0.00944557	-1	T	3
taof(Stat5a)	0.000201225	1	T	0.371415	1	F	0.0494359	1	T	0.156163	1	F	0.0159636	1	T	0.149866	1	F	3
taof(Trp53)	0.298307	1	F	0.0774079	1	T	0.119544	1	F	0.238961	1	F	0.0519732	1	T	0.000681164	1	T	3
Tnc	1	1	F	0.0625	-1	T	0.5	-1	F	0.113281	-1	F	0.0538761	-1	T	0.0538761	-1	T	3
Ulcerative Colitis	0.015625	1	T	0.125	1	F	0.25	1	F	0.5	1	F	0.0078125	1	T	0.00195312	1	T	3
Wood dust	0.0625	1	T	0.25	1	F	0.5	1	F	1	1	F	0.015625	1	T	0.015625	1	T	3
Abcb1a	0.25	-1	F	0.5	1	F	0.00390625	-1	T	0.0195312	-1	T	0.00317383	-1	T	0.0625	-1	T	4
Allergens	0.0625	1	T	0.604736	1	F	0.363281	1	F	0.0546875	1	T	0.0481262	1	T	0.0326227	1	T	4
Ammonium chloride	0.191655	1	F	0.0997954	1	T	0.107664	1	F	0.0235155	1	T	0.235184	1	F	0.0937994	-1	T	3
And of CD3 Complex Hs and CD28	0.25	-1	F	0.65625	1	F	0.0327148	1	T	0.0546875	1	T	0.5	-1	F	0.0576591	1	T	3
Androgen	0.407265	-1	F	0.564293	1	F	0.0919624	-1	T	0.0221921	-1	T	0.230396	1	F	0.0377754	-1	T	3
Angpt1	0.25	1	F	0.171875	-1	F	0.0546875	-1	T	0.0286865	-1	T	0.5	-1	F	2.97381e-05	-1	T	3
Bach1	0.5	-1	F	0.03125	-1	T	0.5	-1	F	0.0625	-1	T	0.0327148	-1	T	0.0195312	-1	T	4
Bexarotene	0.387207	1	F	0.0121533	1	T	0.0540645	1	T	0.00330441	1	T	0.144622	1	F	0.217021	-1	F	3
Bmp4	0.604736	1	F	0.345019	-1	F	0.0757948	-1	T	0.0669003	-1	T	0.23544	-1	F	0.0650888	-1	T	3
catof(Chrnb4)	0.25	1	F	0.0898438	1	T	0.274414	1	F	0.0384064	1	T	0.0481262	1	T	0.155252	1	F	3
catof(Nsdhl)	0.5	-1	F	0.274414	-1	F	0.015625	-1	T	0.0192871	-1	T	0.5	-1	F	0.0540645	1	T	3
catof(Por)	0.150879	-1	F	0.00452059	-1	T	0.208846	-1	F	0.0167762	-1	T	0.00432075	-1	T	0.322232	1	F	3
catof(Tert)	0.5	-1	F	0.0625	1	T	0.0625	1	T	0.0195312	1	T	0.144531	1	F	0.105057	1	F	3
Ccl2	0.0898438	1	T	0.376953	-1	F	0.0897827	-1	T	0.00585938	-1	T	0.278599	1	F	0.188543	-1	F	3
Cetuximab	0.5	-1	F	0.65625	1	F	0.387207	1	F	0.0192871	-1	T	0.0538761	-1	T	0.0843215	-1	T	3
Clofibrate	0.6875	1	F	0.0286865	1	T	0.376953	1	F	0.0245209	1	T	0.411901	1	F	0.07693	-1	T	3
Crh	1	1	F	0.125	-1	F	0.03125	-1	T	0.03125	-1	T	0.75	1	F	0.03125	-1	T	3
Dclk1	0.3125	-1	F	0.0106354	-1	T	0.0216426	-1	T	0.00627048	-1	T	0.116347	-1	F	0.00466752	-1	T	4
Dexamethasone	0.382996	-1	F	0.00116227	1	T	0.075259	1	T	0.00431679	1	T	0.349899	1	F	0.310942	-1	F	3
Eif2ak2	0.5	-1	F	0.0946236	-1	T	0.208846	-1	F	0.026626	-1	T	0.213521	-1	F	0.028444	-1	T	3
Fgf6	0.131588	1	F	0.0250512	1	T	0.0494359	1	T	0.0519027	1	T	0.190866	1	F	0.205712	1	F	3
Fgf7	0.292823	-1	F	0.323242	-1	F	0.529213	1	F	0.0459227	1	T	0.0539345	1	T	2.05178e-05	1	T	3
Foxf1a	1	1	F	1	1	F	0.25	-1	F	0.0625	-1	T	0.0625	-1	T	0.0625	-1	T	3
fusionOf(FUS,DDIT3)	0.25	1	F	0.3125	1	F	0.015625	1	T	0.0625	1	T	0.113281	1	F	0.00646973	1	T	3
gtpof(Rhoa)	0.208846	1	F	0.257713	1	F	0.337611	1	F	0.0795348	-1	T	0.00149997	1	T	1.13282e-07	1	T	3
Hmga1	0.226562	-1	F	0.303619	-1	F	0.00376892	-1	T	0.00217175	-1	T	0.430025	-1	F	0.0146525	-1	T	3
Hypochlorous acid	0.251722	1	F	0.019993	1	T	0.255688	-1	F	0.0362271	1	T	0.411072	1	F	5.91065e-24	1	T	3
Itk	0.5	-1	F	0.03125	-1	T	0.0625	-1	T	0.0625	-1	T	0.0351562	-1	T	0.314529	-1	F	4
Jak2	0.113281	1	F	0.331812	1	F	0.236565	1	F	0.00976024	1	T	2.6022e-07	1	T	4.19727e-05	1	T	3
kaof(Acvr2a)	0.5	-1	F	0.5	1	F	0.0717316	-1	T	0.0835342	-1	T	0.202436	-1	F	1.02863e-06	-1	T	3
kaof(Gyk)	0.1875	-1	F	0.0461426	-1	T	0.0898438	-1	T	0.00209045	-1	T	0.331812	-1	F	0.5	1	F	3
Lapatinib	0.5	-1	F	0.015625	-1	T	0.109375	-1	F	0.000976563	-1	T	3.05176e-05	-1	T	0.236565	-1	F	3
Lrrk2	0.5	-1	F	0.5	-1	F	0.0546875	1	T	0.072998	1	T	0.314529	1	F	0.00191913	1	T	3
Meis1	0.000110626	1	T	0.0243834	1	T	0.380396	1	F	0.0313683	1	T	0.120802	1	F	9.40412e-06	1	T	4
menstrual cycle	0.226562	1	F	0.113281	1	F	0.000259399	1	T	0.0897827	1	T	0.270628	1	F	0.0297317	1	T	3
Murine hepatitis virus	0.65625	1	F	0.072998	-1	T	0.150879	-1	F	0.0717316	-1	T	0.202436	-1	F	0.0803898	-1	T	3
Npas1	0.5	-1	F	0.171875	-1	F	0.072998	-1	T	0.0717316	-1	T	0.00013577	-1	T	0.133906	-1	F	3
Parp1	0.125	1	F	0.34375	1	F	0.363281	1	F	0.0625	1	T	0.00217175	1	T	0.00261144	1	T	3
Partial Pancreatectomy	0.75	1	F	0.0546875	1	T	0.0078125	1	T	0.0107422	1	T	0.387207	1	F	0.5	-1	F	3
Plag1	0.5	-1	F	0.125	-1	F	0.125	-1	F	0.0625	-1	T	0.0351562	-1	T	0.00369263	-1	T	3
Potassium	0.1875	-1	F	0.072998	-1	T	0.227249	-1	F	0.0113279	-1	T	0.0946236	-1	T	0.22569	1	F	3
Raloxifene	0.144531	1	F	0.0946236	1	T	0.153728	1	F	0.0465698	1	T	0.43397	-1	F	0.0876429	-1	T	3
replicative cell aging	0.244228	1	F	1.36839e-06	1	T	0.00592494	1	T	0.000589197	1	T	0.372969	1	F	0.240053	-1	F	3
response to heat	0.407265	-1	F	0.0519027	-1	T	0.000303053	-1	T	0.0217793	-1	T	0.307328	-1	F	0.217557	-1	F	3
Rolipram	0.5	-1	F	0.0625	-1	T	0.109375	-1	F	0.03125	-1	T	0.0898438	-1	T	0.113281	-1	F	3
serum insulin	0.0748064	1	T	0.0479618	1	T	0.545612	1	F	0.0199268	1	T	0.226686	1	F	0.170222	1	F	3
Smoke, cigarette (past exposure)	0.0625	1	T	0.00960541	1	T	0.274414	1	F	0.0245209	1	T	0.0262394	1	T	0.127938	1	F	4
Stat6	0.144531	1	F	0.113281	1	F	0.105057	1	F	0.0835342	1	T	0.017541	1	T	0.0491853	1	T	3
taof(Ahr)	0.415906	1	F	0.0427166	1	T	0.0351971	1	T	0.0523947	1	T	0.163067	1	F	0.260317	1	F	3
taof(Ciita)	0.25	1	F	0.226562	1	F	0.0327148	1	T	0.0192871	1	T	0.0391769	1	T	0.148103	1	F	3
taof(Esr1)	0.285794	1	F	0.0544285	1	T	0.5	-1	F	0.0769564	1	T	0.336378	-1	F	0.0245693	-1	T	3
taof(Esr2)	0.5	-1	F	0.026626	1	T	0.139978	1	F	0.032997	1	T	0.0283322	1	T	0.427911	1	F	3
taof(Hnf1a)	0.03125	1	T	0.0192871	1	T	0.00390625	1	T	0.0195312	1	T	0.240341	1	F	0.0748064	1	T	5
taof(Hoxa10)	0.0898438	-1	T	0.0592346	-1	T	0.303619	-1	F	0.0717316	-1	T	0.572232	1	F	0.230696	-1	F	3
taof(Nfe2l2)	0.00111628	1	T	6.7786e-06	1	T	0.138007	1	F	0.000118734	1	T	0.114511	1	F	0.130596	1	F	3
taof(NfY Complex Mm)	0.5	1	F	0.109375	1	F	0.0625	1	T	0.0078125	1	T	0.0195312	1	T	0.290527	1	F	3
taof(Nrip1)	1	1	F	0.0106354	-1	T	0.6875	1	F	0.0106354	-1	T	0.0391769	-1	T	0.0843215	1	T	4
taof(Pax6)	0.0898438	1	T	0.118942	-1	F	0.131588	-1	F	0.0465698	-1	T	0.0182417	-1	T	6.51897e-05	-1	T	4
taof(Sim1:Arnt2)	0.000915527	1	T	0.131588	1	F	0.191655	1	F	0.0262394	1	T	0.0235155	1	T	0.244228	1	F	3
taof(Srebf2)	0.5	1	F	0.015625	1	T	0.0078125	1	T	0.0078125	1	T	0.133423	1	F	0.16347	-1	F	3
taof(Usf1)	0.0078125	1	T	0.0175781	1	T	0.113281	1	F	0.0107422	1	T	0.179642	1	F	0.5	1	F	3
T-cell differentiation	0.125	1	F	0.226562	1	F	0.0078125	1	T	0.015625	1	T	0.0625	1	T	0.171875	1	F	3
Valproic acid	0.03125	-1	T	0.0106354	-1	T	0.274414	1	F	0.0592346	1	T	0.155252	-1	F	0.0002236	1	T	4
4-Phenylbutyric acid	0.5	1	F	0.0546875	-1	T	0.253906	-1	F	0.623047	1	F	0.376953	-1	F	0.00833692	-1	T	2
acetylated-LDL	0.290527	1	F	0.0757948	1	T	0.303796	1	F	0.100244	1	F	0.391923	1	F	0.0505682	-1	T	2
Acetylmuramyl-alanyl-isoglutamine	0.229129	1	F	0.30886	1	F	0.564293	1	F	0.364166	-1	F	0.00696694	1	T	0.0485155	1	T	2
adipocyte differentiation	0.1875	1	F	0.0461426	1	T	0.5	-1	F	0.290527	1	F	0.58059	1	F	0.00469962	-1	T	2
Aldosterone	0.113281	1	F	0.193848	1	F	0.211975	-1	F	0.105057	-1	F	0.0924667	1	T	0.0550921	-1	T	2
And of Benzpyrene and Arsenic	0.5	1	F	0.00636292	1	T	0.387207	1	F	0.253906	1	F	0.0175781	1	T	0.0384064	1	T	3
And of CLOCK and ARNTL2	0.0192871	1	T	0.251722	1	F	0.577491	1	F	0.427768	1	F	0.0519027	1	T	0.17785	-1	F	2
And of Nfe2l2 mutated at lossfunc and Smoke condensate, cigarette	0.34375	1	F	2.31434e-07	1	T	0.562685	1	F	0.5	-1	F	0.133206	-1	F	0.0482847	-1	T	2
And of taof(Onecut1 and taof(Onecut2))	0.25	1	F	0.0625	1	T	0.125	1	F	0.125	1	F	0.0625	1	T	0.109375	1	F	2
And of zinc and Motexafin gadolinium	0.0625	1	T	0.5	1	F	0.0717316	-1	T	0.303619	-1	F	0.153728	1	F	0.0631447	-1	T	3
Angiotensin II Mm	0.000364304	1	T	0.168392	1	F	0.558502	1	F	0.391923	1	F	0.0187571	1	T	0.46453	1	F	2
Angptl4	0.5	1	F	0.0625	1	T	0.75	1	F	0.5	1	F	0.363281	-1	F	0.0286865	-1	T	2
Anti-EGFR mAb Clone 225	0.0204798	1	T	0.024725	1	T	0.350906	-1	F	0.246323	-1	F	0.294446	-1	F	0.302862	-1	F	2
Arsenite	0.03125	1	T	0.0897827	1	T	0.5	-1	F	0.387207	1	F	0.118942	1	F	0.212178	1	F	2
Benzpyrene	0.0625	1	T	0.00209045	1	T	0.171875	1	F	0.5	1	F	0.211975	1	F	0.251722	1	F	2
Bmi1	0.3125	-1	F	0.623047	1	F	0.34375	-1	F	0.5	1	F	0.0144796	1	T	0.00146753	1	T	2
Bmp2	0.03125	1	T	0.5	-1	F	0.290527	1	F	0.5	1	F	0.179642	1	F	0.0607247	-1	T	2
Bnip3l	0.387207	1	F	0.5	1	F	0.58059	1	F	0.261734	-1	F	0.00109509	-1	T	2.09702e-06	-1	T	2
Calcitriol	0.5	-1	F	0.36005	-1	F	0.168392	-1	F	0.188543	-1	F	0.0167084	-1	T	0.000185695	-1	T	2
catof(Ace)	0.5	1	F	0.5	-1	F	0.25	1	F	0.1875	1	F	0.0625	1	T	0.0461426	1	T	2
catof(Atp7b)	0.5	-1	F	0.1875	-1	F	0.109375	-1	F	0.363281	-1	F	0.0112305	-1	T	2.00272e-05	-1	T	2
catof(Fas)	0.109375	1	F	0.3125	1	F	0.3125	1	F	0.5	1	F	0.0192871	1	T	0.0327148	1	T	2
catof(Ifngr1:Ifngr2)	0.03125	1	T	0.25	1	F	0.25	1	F	0.25	1	F	0.03125	1	T	0.226562	1	F	2
catof(Nos1)	0.75	1	F	0.0625	-1	T	0.015625	-1	T	0.125	-1	F	0.5	1	F	0.5	-1	F	2
catof(Olr1)	0.5	1	F	0.5	1	F	0.5	1	F	0.5	1	F	0.0625	1	T	0.0625	1	T	2
catof(Pla2g4a)	0.125	1	F	0.25	1	F	1	1	F	1	1	F	0.0625	1	T	0.0625	1	T	2
catof(Ptch1)	0.5	-1	F	0.144531	-1	F	0.65625	1	F	0.363281	-1	F	0.0107422	-1	T	0.0317841	-1	T	2
catof(Ptger4)	0.253906	1	F	0.5	-1	F	0.202436	1	F	0.40181	1	F	0.0843188	1	T	0.00350018	1	T	2
catof(Tcrb)	0.0898438	1	T	0.211975	1	F	0.411901	1	F	0.331812	1	F	0.0757948	1	T	0.562685	1	F	2
catof(Xdh)	0.125	1	F	0.25	1	F	0.5	-1	F	0.5	-1	F	0.0078125	1	T	0.0078125	1	T	2
Ccnd1	0.0147247	1	T	0.248309	1	F	0.170445	1	F	0.13584	-1	F	0.0857823	1	T	0.125666	1	F	2
Ccr8	0.125	-1	F	0.125	-1	F	0.5	-1	F	0.5	-1	F	0.0625	-1	T	0.0625	-1	T	2
Cd44	0.5	1	F	0.5	1	F	0.193848	1	F	0.303619	1	F	0.0924667	1	T	0.000177641	1	T	2
Cdk4	0.3125	1	F	0.015625	1	T	0.125	1	F	0.109375	-1	F	0.0178491	1	T	0.0550921	1	T	3
Celecoxib	0.0625	1	T	0.0078125	1	T	0.1875	1	F	0.34375	1	F	0.193848	1	F	0.59819	1	F	2
Cholecalciferol	0.0897827	-1	T	0.395264	-1	F	0.226562	-1	F	0.144531	-1	F	0.227249	-1	F	0.0946236	-1	T	2
Cholesterol	0.0625	1	T	0.5	1	F	0.253906	1	F	0.253906	1	F	0.0112305	1	T	0.153728	1	F	2
Coleonol	0.0133018	1	T	0.195801	1	F	0.34444	-1	F	0.255921	-1	F	0.0224143	1	T	0.21501	-1	F	2
Cry2	0.0192871	-1	T	0.0898438	-1	T	0.166153	1	F	0.395264	1	F	0.251722	-1	F	0.355536	1	F	2
Cst6	0.5	1	F	0.363281	1	F	0.226562	-1	F	0.363281	1	F	0.072998	1	T	0.0391769	1	T	2
Curcumin	0.40181	-1	F	0.321984	-1	F	0.0147247	-1	T	0.236565	-1	F	0.406294	-1	F	0.0974283	-1	T	2
Cxcl12	0.5	1	F	0.363281	-1	F	0.0897827	-1	T	0.40181	-1	F	0.33882	-1	F	0.0844889	1	T	2
Ddit3	0.75	1	F	0.363281	-1	F	0.274414	-1	F	0.5	-1	F	0.0835342	1	T	0.0204798	1	T	2
Decitabine	0.0384064	1	T	0.191655	1	F	0.422509	1	F	0.16347	1	F	0.0167762	1	T	0.252202	1	F	2
denervation	0.5	1	F	0.0078125	1	T	0.226562	1	F	0.226562	1	F	0.0107422	1	T	0.118942	1	F	2
diabetes	0.65625	1	F	0.0113279	-1	T	0.5	-1	F	0.584094	1	F	0.0610391	1	T	0.5	-1	F	2
double-stranded RNA	0.125	1	F	0.25	1	F	0.125	1	F	0.125	1	F	0.03125	1	T	0.0195312	1	T	2
E2f1	0.0835342	1	T	0.284086	1	F	0.312703	1	F	0.277999	1	F	0.013512	1	T	0.351926	1	F	2
E2f2	0.113281	1	F	0.604736	1	F	0.191655	1	F	0.202436	1	F	0.0201118	1	T	0.0106916	1	T	2
Eed	0.363281	1	F	0.226562	-1	F	0.5	-1	F	0.376953	1	F	0.000194065	1	T	0.00633017	1	T	2
Ehmt1	0.015625	-1	T	0.612793	1	F	0.211975	-1	F	0.179642	-1	F	0.114741	-1	F	0.0607247	-1	T	2
Eif2ak4	0.132465	1	F	0.5	-1	F	0.0480709	1	T	0.5	1	F	0.0774079	1	T	0.107776	1	F	2
Eif4e	0.5	1	F	0.0625	1	T	0.3125	1	F	0.25	1	F	0.015625	1	T	0.290527	1	F	2
Epinephrine	0.0261195	1	T	0.230696	-1	F	0.444942	1	F	0.144622	-1	F	0.0626728	1	T	0.382529	-1	F	2
Epo	0.331812	1	F	0.101319	-1	F	0.0557014	-1	T	0.221313	-1	F	0.315317	-1	F	0.00289853	1	T	2
Erlotinib	0.0625	-1	T	0.363281	-1	F	0.376953	-1	F	0.395264	-1	F	0.212178	-1	F	0.0307142	-1	T	2
Exercise	0.0351562	1	T	0.5	1	F	0.179642	-1	F	0.588099	1	F	0.5	-1	F	0.0919624	-1	T	2
Fgf1	0.00195312	1	T	0.0481262	1	T	0.5	1	F	0.59819	1	F	0.5	-1	F	0.202516	-1	F	2
Fgf2	0.00025413	1	T	0.136134	1	F	0.45852	-1	F	0.461701	-1	F	0.179417	1	F	0.0276306	-1	T	2
Flagellin	0.109375	1	F	0.3125	1	F	0.34375	1	F	0.1875	1	F	0.0625	1	T	0.0107422	1	T	2
Fulvestrant	0.125	-1	F	0.5	-1	F	0.5	-1	F	0.1875	-1	F	0.00531101	-1	T	0.0813778	-1	T	2
Gast	0.1875	1	F	0.253906	-1	F	0.34375	-1	F	0.105057	-1	F	0.0262394	-1	T	0.017541	-1	T	2
gtpof(Cdc42)	0.5	-1	F	0.5	-1	F	0.0625	-1	T	0.3125	-1	F	0.612793	1	F	0.0106354	-1	T	2
gtpof(Kras)	0.0144796	-1	T	0.454973	-1	F	0.114932	-1	F	0.198285	-1	F	0.196494	-1	F	0.0226011	1	T	2
H19	0.5	1	F	0.226562	1	F	0.303619	1	F	0.193848	1	F	0.0576591	1	T	0.0919624	-1	T	2
Hemin	0.0625	1	T	0.00646973	1	T	0.5	-1	F	0.226562	1	F	0.0245209	1	T	0.0377593	1	T	4
Hepatitis B virus	0.125	1	F	0.03125	1	T	0.03125	1	T	0.34375	1	F	0.105057	1	F	0.5	-1	F	2
Igf2	0.5	1	F	0.5	-1	F	0.407265	-1	F	0.5	1	F	0.0442148	1	T	0.012406	1	T	2
Il17c	0.125	1	F	0.25	1	F	0.5	-1	F	0.5	-1	F	0.015625	1	T	0.0625	1	T	2
Il1a	1.49012e-08	1	T	0.190847	1	F	0.30446	1	F	0.5	1	F	0.00192705	1	T	0.40266	1	F	2
Il1r1	0.1875	1	F	0.3125	1	F	0.1875	1	F	0.1875	1	F	0.0351562	1	T	0.0351562	1	T	2
Il2	0.0997954	1	T	0.307328	1	F	0.5	-1	F	0.408777	1	F	0.00630226	1	T	0.208747	1	F	2
Il25	0.0625	1	T	0.125	1	F	0.125	1	F	0.125	1	F	0.0351562	1	T	0.226562	1	F	2
Il4	0.5	1	F	0.0844889	1	T	0.0407134	1	T	0.126427	1	F	0.142642	1	F	0.372457	-1	F	2
Jarid1b	0.109375	-1	F	0.5	-1	F	0.59819	1	F	0.407265	-1	F	0.0167762	1	T	0.0265016	-1	T	2
kaof(ERK Family Mm)	0.015625	1	T	0.144531	1	F	0.171875	1	F	0.376953	1	F	0.0461426	1	T	0.331812	-1	F	2
kaof(fusionOf(Ret,Ncoa4))	0.5	-1	F	0.5	-1	F	0.0924667	1	T	0.107664	1	F	0.0150145	1	T	0.264801	1	F	2
kaof(Insr)	0.253906	1	F	0.5	-1	F	0.5	-1	F	0.303619	1	F	0.0243834	1	T	0.0221855	1	T	2
kaof(Map2k1)	0.072998	1	T	0.193848	1	F	0.5	-1	F	0.290527	1	F	0.00203866	1	T	0.36005	-1	F	2
kaof(Mapk14)	0.0461426	1	T	0.415906	1	F	0.0924667	-1	T	0.114761	-1	F	0.244228	1	F	0.361974	-1	F	2
kaof(Mst1r)	0.0625	-1	T	0.109375	-1	F	0.6875	1	F	0.5	-1	F	0.00646973	-1	T	0.407265	-1	F	2
kaof(PI3K Family Mm)	0.0461426	1	T	0.422509	1	F	0.415906	1	F	0.58059	1	F	0.00804718	1	T	0.400653	1	F	2
kaof(PKA Family Mm)	0.0107422	1	T	0.251722	1	F	0.278599	-1	F	0.212178	-1	F	0.562685	1	F	0.00439047	-1	T	2
kaof(Prkc family Mm)	0.00128841	1	T	0.367939	1	F	0.562685	1	F	0.435707	-1	F	0.0220233	1	T	0.5	1	F	2
kaof(Raf1)	0.0625	1	T	0.125	-1	F	0.109375	-1	F	0.226562	-1	F	0.0245209	1	T	0.00376892	1	T	3
kaof(Ret)	0.25	1	F	0.105057	-1	F	0.0391769	-1	T	0.143139	-1	F	0.588099	1	F	0.0012816	-1	T	2
Kras mutated at G12D	0.0391769	-1	T	0.349442	1	F	0.140989	-1	F	0.150936	-1	F	0.215345	-1	F	0.00821793	1	T	2
Lipoteichoic acid	0.236565	1	F	0.313551	1	F	0.562685	1	F	0.432083	-1	F	0.00516883	1	T	0.0392098	1	T	2
Liver Regeneration	0.0307142	1	T	0.174841	1	F	0.255205	1	F	0.133206	1	F	9.46513e-05	1	T	0.218843	1	F	2
Low Density Lipoprotein	0.0625	1	T	0.1875	1	F	0.623047	1	F	0.5	1	F	0.0897827	1	T	0.592735	1	F	2
Luteinizing Hormone Complex Mm	0.193848	1	F	0.0586376	1	T	0.275742	1	F	0.174444	1	F	0.0809407	1	T	0.539404	1	F	2
mechanical strain	0.144531	-1	F	0.00960541	-1	T	0.5	-1	F	0.58059	1	F	0.301462	1	F	0.0252262	1	T	2
Methylprednisolone	0.148798	1	F	0.0273899	1	T	0.199687	-1	F	0.465078	-1	F	0.473011	-1	F	0.00606643	-1	T	2
microtubule polymerization	0.0625	-1	T	0.1875	-1	F	0.65625	1	F	0.34375	1	F	0.00646973	-1	T	0.5	1	F	2
monocyte adherence	0.000976563	1	T	0.227249	1	F	0.251722	1	F	0.150879	1	F	0.00254882	1	T	0.126435	1	F	2
Motexafin gadolinium	0.5	1	F	0.274414	-1	F	0.0898438	-1	T	0.253906	-1	F	0.363281	-1	F	0.0391769	-1	T	2
mutant huntingtin	0.6875	1	F	0.193848	1	F	0.636719	1	F	0.363281	1	F	0.00636292	1	T	5.65371e-05	1	T	2
Neurog3	0.0112305	1	T	0.202436	1	F	0.584094	1	F	0.5	-1	F	0.271192	-1	F	0.0131508	-1	T	2
neuron differentiation	0.5	-1	F	0.133423	1	F	0.33882	-1	F	0.270628	-1	F	0.0762039	-1	T	0.00139953	-1	T	2
neutrophil chemotaxis	0.226562	1	F	0.5	1	F	0.623047	1	F	0.5	-1	F	0.0384064	1	T	0.0843188	1	T	2
Nfkb2	0.0461426	1	T	0.363281	1	F	0.376953	1	F	0.623047	1	F	0.5	-1	F	0.0442148	-1	T	2
Ngf	0.0195312	1	T	0.577491	1	F	0.415906	-1	F	0.415906	-1	F	0.127938	1	F	0.0803898	-1	T	2
Nkx3-1	0.25	1	F	0.0546875	-1	T	0.0625	-1	T	0.144531	-1	F	0.40181	-1	F	0.5	-1	F	2
Nr3c1	0.65625	1	F	0.253906	1	F	0.0592346	-1	T	0.211975	-1	F	0.202436	-1	F	0.0757948	-1	T	2
Optn	0.171875	-1	F	0.0898438	-1	T	0.171875	-1	F	0.113281	-1	F	0.0317841	-1	T	0.425277	-1	F	2
Oxidized HDL	0.144531	-1	F	0.40181	-1	F	0.131588	-1	F	0.118942	-1	F	0.0757948	-1	T	0.0938708	-1	T	2
Oxidized Low Density Lipoprotein	0.161118	1	F	0.0500867	1	T	0.54148	1	F	0.179199	1	F	0.46811	1	F	0.040718	-1	T	2
oxof(NADPH oxidase complex)	0.125	1	F	0.0898438	1	T	0.5	-1	F	0.274414	1	F	0.072998	-1	T	0.5	1	F	2
p16INK4a	0.125	-1	F	0.6875	1	F	0.5	-1	F	0.6875	1	F	0.0113279	-1	T	3.51274e-05	-1	T	2
Palmitate	0.0625	1	T	0.109375	1	F	0.226562	1	F	0.109375	1	F	0.072998	1	T	0.150879	1	F	2
Peptidoglycan	0.1875	1	F	0.3125	1	F	0.5	1	F	0.25	1	F	0.03125	1	T	0.03125	1	T	2
Positive-Pressure Respiration	0.34375	1	F	0.000976563	1	T	0.290527	1	F	0.290527	1	F	0.0317841	1	T	0.422509	-1	F	2
Pou5f1	0.33882	-1	F	0.0631447	1	T	0.23544	1	F	0.13584	1	F	0.186472	1	F	0.00710784	1	T	2
Pravastatin	0.0625	-1	T	0.0461426	-1	T	0.274414	-1	F	0.193848	-1	F	0.10502	-1	F	0.111026	-1	F	2
Prmt5	0.5	-1	F	0.34375	1	F	0.65625	1	F	0.363281	-1	F	0.0133018	-1	T	0.021387	-1	T	2
Ptgs1	0.5	1	F	0.5	-1	F	0.109375	-1	F	0.3125	-1	F	0.00369263	-1	T	0.0353778	-1	T	2
Pth	0.0625	1	T	0.227249	-1	F	0.113281	1	F	0.133423	1	F	0.227249	1	F	0.0813778	1	T	2
Quercetin	0.0625	1	T	0.0717316	1	T	0.5	-1	F	0.274414	-1	F	0.33882	-1	F	0.345019	-1	F	2
Rac1	0.240341	1	F	0.331812	-1	F	0.415906	-1	F	0.236565	-1	F	0.0313683	1	T	0.0176207	1	T	2
response to oxidative stress	0.125	1	F	0.0592346	1	T	0.5	1	F	0.166153	1	F	0.0465698	1	T	0.114761	1	F	2
Ret	0.25	-1	F	0.0078125	-1	T	0.0625	-1	T	0.125	-1	F	0.015625	-1	T	0.00585938	-1	T	4
Rora	0.0625	-1	T	0.5	-1	F	0.25	-1	F	0.5	-1	F	0.0327148	-1	T	0.105057	-1	F	2
ROS	0.0192871	1	T	0.422509	1	F	0.427768	-1	F	0.236565	1	F	0.0480709	1	T	0.5	-1	F	2
S100a8:S100a9	0.125	1	F	0.25	1	F	0.34375	1	F	0.3125	1	F	0.0546875	1	T	0.0898438	1	T	2
S100b	0.5	1	F	0.226562	1	F	0.253906	1	F	0.144531	1	F	0.00117493	1	T	0.00957865	1	T	2
Simvastatin	0.5	-1	F	0.253906	-1	F	0.5	-1	F	0.303619	-1	F	0.0216426	-1	T	0.068023	-1	T	2
Sirt1	0.0625	-1	T	0.5	-1	F	0.5	-1	F	0.211975	-1	F	0.0669003	-1	T	0.00575389	-1	T	3
Smad3	0.6875	1	F	0.125	-1	F	0.0625	-1	T	0.1875	-1	F	0.0897827	1	T	0.5	-1	F	2
Smarcb1	0.6875	1	F	0.5	-1	F	0.5	-1	F	0.5	1	F	0.0669003	-1	T	0.0364757	-1	T	2
Spp1	0.0898438	1	T	0.612793	1	F	0.150879	1	F	0.227249	1	F	0.229129	1	F	0.0326227	1	T	2
Stat5a	0.109375	1	F	0.34375	-1	F	0.0351562	1	T	0.363281	1	F	0.0175781	1	T	0.40181	1	F	2
Taf4a	0.125	-1	F	0.0625	-1	T	0.6875	1	F	0.5	-1	F	0.0625	-1	T	0.5	-1	F	2
taof(Atf2)	0.00585938	1	T	0.274414	1	F	0.604736	1	F	0.240341	-1	F	0.208846	1	F	0.0462305	-1	T	2
taof(Creb1)	0.113281	1	F	0.132465	1	F	0.5	1	F	0.5	-1	F	0.0631735	1	T	0.011744	-1	T	2
taof(E2F Family Mm)	0.3125	1	F	0.5	-1	F	0.6875	1	F	0.5	-1	F	0.0261195	1	T	5.30223e-05	1	T	2
taof(E2f4)	0.5	-1	F	0.25	1	F	0.125	1	F	0.5	1	F	0.0319573	-1	T	0.0491853	-1	T	2
taof(Elk1)	0.0625	1	T	0.6875	1	F	0.363281	-1	F	0.34375	-1	F	0.0078125	1	T	0.171875	1	F	2
taof(Foxo1)	0.166153	-1	F	0.126435	-1	F	0.145608	-1	F	0.165875	-1	F	0.00230927	-1	T	0.000110353	-1	T	2
taof(Foxo3)	0.290527	1	F	0.415906	1	F	0.5	-1	F	0.5	-1	F	0.000758112	-1	T	0.00993955	-1	T	2
taof(Foxq1)	0.5	1	F	0.5	1	F	0.0625	1	T	0.25	1	F	0.125	1	F	0.0625	1	T	2
taof(fusionOf(EWSR1,FLI1))	0.133423	-1	F	0.0592346	-1	T	0.40181	-1	F	0.166153	-1	F	0.0144796	-1	T	0.303796	-1	F	2
taof(Gata3)	0.380396	1	F	0.39037	1	F	0.263208	1	F	0.362427	-1	F	0.0017937	1	T	0.00158891	1	T	2
taof(Hhex)	0.0625	1	T	0.179642	1	F	0.236565	1	F	0.427768	1	F	0.00817405	1	T	0.00531874	1	T	3
taof(Hoxb4)	0.0154419	-1	T	0.131588	-1	F	0.179642	-1	F	0.415906	-1	F	0.0157697	-1	T	0.549673	1	F	2
taof(Irf5)	0.015625	1	T	0.387207	1	F	0.40181	1	F	0.623047	1	F	0.0465698	1	T	0.195764	1	F	2
taof(Klf4)	0.0704781	1	T	0.0465725	1	T	0.473492	1	F	0.215923	-1	F	0.161637	-1	F	1.33741e-06	-1	T	3
taof(Lhx2)	0.387207	-1	F	0.0493686	-1	T	0.440198	-1	F	0.387725	-1	F	0.5	1	F	0.00749231	-1	T	2
taof(Med1)	0.03125	1	T	0.0351562	1	T	0.109375	1	F	0.109375	1	F	0.226562	1	F	0.5	-1	F	2
taof(MEF2 Family Mm)	0.5	-1	F	0.407265	1	F	0.331812	-1	F	0.323803	1	F	0.0813778	-1	T	0.0384629	-1	T	2
taof(Mycn)	0.241394	-1	F	0.318223	-1	F	0.420242	-1	F	0.526866	1	F	2.36965e-08	1	T	2.09535e-13	1	T	2
taof(Nfat5)	1	1	F	0.0625	-1	T	0.0625	-1	T	0.5	-1	F	0.75	1	F	0.3125	-1	F	2
taof(Nkx2-1)	0.171875	-1	F	0.5	-1	F	0.0403452	-1	T	0.442717	-1	F	0.187076	-1	F	0.00103013	-1	T	2
taof(Nr1h3)	0.0625	1	T	0.144531	1	F	0.0625	1	T	0.144531	1	F	0.253906	1	F	0.40181	-1	F	2
taof(Prdm1)	0.00195312	-1	T	0.5	-1	F	0.5	-1	F	0.387207	-1	F	0.0319573	-1	T	0.559802	1	F	2
taof(Rb1)	0.1875	-1	F	0.5	1	F	0.5	1	F	0.623047	1	F	0.00227569	-1	T	1.65263e-06	-1	T	2
taof(Snai1)	0.0625	-1	T	0.0391769	-1	T	0.10502	-1	F	0.140521	-1	F	0.00804718	-1	T	0.285793	-1	F	3
taof(Stat4)	0.015625	1	T	0.150879	1	F	0.314529	1	F	0.202436	1	F	0.422509	1	F	0.0290321	-1	T	2
taof(Stat5 family Mm)	0.0625	1	T	0.125	1	F	0.6875	1	F	0.34375	1	F	0.0351562	1	T	0.303619	1	F	2
taof(Tcf21)	0.0625	-1	T	0.612793	1	F	0.171875	-1	F	0.113281	-1	F	0.0154419	-1	T	0.123894	1	F	2
taof(Tcfe2a)	0.0625	1	T	0.113281	1	F	0.5	1	F	0.290527	-1	F	0.5	-1	F	0.00375409	-1	T	2
taof(Tsc22d3)	0.03125	-1	T	0.03125	-1	T	0.6875	1	F	0.6875	1	F	0.3125	-1	F	0.3125	-1	F	2
Tfrc	0.0835342	-1	T	0.145608	-1	F	0.391923	1	F	0.190847	-1	F	0.159864	1	F	0.000315386	1	T	2
Tgfb1	0.460205	-1	F	0.5	1	F	0.27649	-1	F	0.525514	1	F	0.0373601	-1	T	1.13662e-06	-1	T	2
Tgfb2	0.363281	-1	F	0.0327148	-1	T	0.395264	-1	F	0.612793	1	F	0.16347	-1	F	0.00473765	-1	T	2
Thap1	0.34375	-1	F	0.3125	1	F	0.1875	-1	F	0.34375	-1	F	6.05583e-05	-1	T	2.11385e-05	-1	T	2
Thpo	0.000488281	1	T	0.221034	-1	F	0.123894	-1	F	0.10502	-1	F	0.5	1	F	0.00337072	-1	T	2
Tlr4	0.0625	1	T	0.3125	1	F	0.5	1	F	0.75	1	F	0.0625	1	T	0.144531	1	F	2
Tradd	0.0625	1	T	0.5	1	F	0.226562	1	F	0.253906	1	F	0.0592346	1	T	0.118942	1	F	2
Traf2	0.109375	-1	F	0.0625	-1	T	0.274414	-1	F	0.171875	-1	F	0.0592346	-1	T	0.131588	-1	F	2
Traf3	0.109375	-1	F	0.03125	-1	T	0.376953	-1	F	0.144531	-1	F	0.0897827	-1	T	0.179642	-1	F	2
Tunicamycin	0.00063178	-1	T	0.237053	1	F	0.127706	-1	F	0.442789	-1	F	0.0652454	1	T	0.188286	1	F	2
Txnip	0.1875	1	F	0.303619	-1	F	0.0112305	-1	T	0.251722	-1	F	0.425277	-1	F	0.000653584	-1	T	2
Vegfa	0.00381604	1	T	0.367171	1	F	0.371822	1	F	0.413202	1	F	0.0472373	1	T	0.473374	-1	F	2
Vitamin A ester	0.0625	1	T	0.363281	-1	F	0.274414	-1	F	0.274414	-1	F	0.5	-1	F	0.00196659	-1	T	2
Vitamin E	0.0107422	1	T	0.363281	1	F	0.253906	1	F	0.5	1	F	0.0080624	1	T	0.559802	1	F	2
(-)-Catechin	0.5	1	F	0.03125	1	T	0.125	1	F	0.0625	1	T	0.25	1	F	0.75	1	F	2
3',5'-Cyclic AMP	0.150879	1	F	0.114741	1	F	0.148103	1	F	0.0662491	1	T	0.0201118	1	T	0.5	1	F	2
3-Methylcholanthrene-1-one	0.125	1	F	0.0625	1	T	0.1875	1	F	0.0625	1	T	0.75	1	F	0.1875	1	F	2
Acetylcysteine	0.6875	1	F	0.5	-1	F	0.0625	1	T	0.03125	1	T	0.5	-1	F	0.105057	1	F	2
Amphetamine	1	1	F	0.25	-1	F	0.0625	-1	T	0.0625	-1	T	0.226562	1	F	0.387207	-1	F	2
And of Hoxa11 and Hoxd11	1	1	F	0.5	-1	F	0.144531	-1	F	0.0625	-1	T	0.227249	-1	F	0.0324543	1	T	2
And of insulin and GW3965	0.5	1	F	0.0113279	1	T	0.41941	-1	F	0.0465698	1	T	0.202516	1	F	0.284086	-1	F	2
Basp1	0.0442148	-1	T	0.5	-1	F	0.330585	1	F	0.0796079	-1	T	0.111888	-1	F	0.335019	-1	F	2
Bcar1	0.75	1	F	0.34375	-1	F	0.0625	-1	T	0.0625	-1	T	0.193848	-1	F	0.303619	1	F	2
Btc	0.5	1	F	0.3125	-1	F	0.125	-1	F	0.0625	-1	T	0.3125	-1	F	0.0351562	-1	T	2
catof(G6pdx)	0.5	1	F	0.03125	1	T	0.5	1	F	0.03125	1	T	0.25	1	F	0.5	1	F	2
catof(Ghr)	0.5	-1	F	0.374629	1	F	0.0204798	1	T	0.0217793	1	T	0.285793	1	F	0.187479	1	F	2
catof(Lipe)	0.25	1	F	0.03125	1	T	0.25	1	F	0.03125	1	T	0.5	1	F	0.3125	-1	F	2
catof(Tnfrsf1a)	0.3125	1	F	0.3125	1	F	0.1875	1	F	0.0625	1	T	0.0625	1	T	0.226562	1	F	2
Cntf	0.5	1	F	0.226562	-1	F	0.0078125	-1	T	0.0327148	-1	T	0.226562	-1	F	0.5	-1	F	2
Cocaine	0.6875	1	F	0.636719	1	F	0.376953	-1	F	0.0717316	-1	T	0.33882	1	F	0.0716533	-1	T	2
Deferoxamine	0.415906	1	F	0.455536	-1	F	0.5	-1	F	0.0626728	-1	T	0.23471	-1	F	6.42719e-12	-1	T	2
dendritic cell activation	0.5	1	F	0.284086	-1	F	0.012406	-1	T	0.012406	-1	T	0.423401	-1	F	0.241153	-1	F	2
Dopamine quinone	0.109375	1	F	0.5	-1	F	0.0245209	-1	T	0.00960541	-1	T	0.16347	1	F	0.382996	-1	F	2
Ecteinascidin 743	0.125	1	F	0.193848	1	F	0.0897827	1	T	0.0106354	1	T	0.153728	1	F	0.114741	1	F	2
Egr1	0.34375	-1	F	0.314529	-1	F	0.323803	-1	F	0.0897827	-1	T	0.5	1	F	0.00274317	-1	T	2
Fgf10	0.3125	1	F	0.072998	1	T	0.113281	1	F	0.072998	1	T	0.261734	1	F	0.345019	1	F	2
fusionOf(NUP98,HOXA9)	0.25	1	F	0.0897827	1	T	0.274414	1	F	0.0286865	1	T	0.577491	1	F	0.214795	-1	F	2
Gh	0.376953	1	F	0.574723	1	F	0.355536	1	F	0.0607247	1	T	0.0491853	1	T	0.283287	1	F	2
Ins2	0.3125	1	F	0.290527	-1	F	0.0286865	-1	T	0.0286865	-1	T	0.314529	-1	F	0.229129	-1	F	2
kaof(Rock1)	0.5	1	F	0.227249	1	F	0.0384064	-1	T	0.0835342	-1	T	0.5	1	F	0.161118	1	F	2
Leukotriene D4	0.5	1	F	0.226562	-1	F	0.00390625	-1	T	0.00390625	-1	T	0.5	1	F	0.411901	-1	F	2
Lipe	0.25	-1	F	0.193848	1	F	0.0592346	1	T	0.0319573	1	T	0.588099	1	F	0.43397	1	F	2
lipid	0.125	1	F	0.0625	1	T	0.125	1	F	0.0625	1	T	0.0625	1	T	0.65625	1	F	3
Lpin1	0.25	1	F	0.03125	1	T	0.5	1	F	0.0625	1	T	0.75	1	F	0.109375	-1	F	2
Lyn	0.179642	1	F	0.132465	1	F	0.16347	1	F	0.068023	1	T	0.0135042	1	T	0.144392	1	F	2
Mirn208a	0.5	-1	F	0.34375	1	F	0.0625	1	T	0.03125	1	T	0.0625	-1	T	0.376953	-1	F	3
Nicotine	0.363281	-1	F	0.211975	-1	F	0.0461426	-1	T	0.0461426	-1	T	0.5	-1	F	0.28069	-1	F	2
paof(Calcineurin complex Mm)	0.5	-1	F	0.0391769	1	T	0.240341	1	F	0.0245209	1	T	0.155252	-1	F	0.130218	-1	F	2
PD 169316	0.144531	1	F	0.143139	1	F	0.172464	1	F	0.0447655	1	T	0.155252	1	F	0.0972526	1	T	2
Rassf1	0.227249	1	F	0.5	-1	F	0.10502	-1	F	0.068023	-1	T	0.230696	-1	F	0.0221855	-1	T	2
response to radiation	0.211975	1	F	0.202436	-1	F	0.0924667	-1	T	0.0550921	-1	T	0.5	-1	F	0.121461	1	F	2
Rosiglitazone	0.363281	-1	F	0.180797	1	F	0.415906	1	F	0.000939113	1	T	0.387725	1	F	0.0322318	-1	T	2
Rreb1	0.5	1	F	0.34375	-1	F	0.3125	-1	F	0.0625	-1	T	0.1875	-1	F	0.0192871	-1	T	2
Streptozocin	0.5	1	F	0.274414	1	F	0.0461426	1	T	0.0897827	1	T	0.363281	1	F	0.40181	1	F	2
taof(Foxc1)	0.0175781	1	T	0.5	1	F	0.195801	-1	F	0.0290321	-1	T	0.541936	1	F	0.00141853	-1	T	3
taof(Klf2)	0.261199	1	F	0.195464	1	F	0.328089	-1	F	0.0605069	-1	T	0.220742	1	F	0.0467015	-1	T	2
taof(Nr4a1)	0.5	1	F	0.34375	-1	F	0.6875	1	F	0.0625	1	T	0.0384064	-1	T	0.105057	-1	F	2
taof(Ppargc1a)	1	1	F	0.0546875	1	T	0.25	1	F	0.00170898	1	T	0.623047	1	F	0.0757948	-1	T	3
taof(Relb)	0.0625	1	T	0.144531	1	F	0.171875	1	F	0.0351562	1	T	0.323803	1	F	0.422509	-1	F	2
taof(Smad7)	0.5	1	F	0.221034	-1	F	0.180797	-1	F	0.0748064	-1	T	0.0267194	-1	T	0.0598047	-1	T	3
taof(Usf2)	0.03125	1	T	0.253906	1	F	0.3125	1	F	0.0625	1	T	0.171875	1	F	0.253906	1	F	2
taof(Wt1)	0.25	1	F	0.5	1	F	0.00390625	1	T	0.0546875	1	T	0.123894	1	F	0.332733	1	F	2
taof(Zbtb17:Myc)	0.25	-1	F	0.387207	-1	F	0.363281	-1	F	0.0327148	-1	T	0.118942	-1	F	0.00053251	1	T	2
Thapsigargin	0.34375	1	F	0.5	-1	F	0.0351562	-1	T	0.0625	-1	T	0.407265	1	F	0.577491	1	F	2
Traf1	0.437315	1	F	0.180189	1	F	0.027038	1	T	0.0324543	1	T	0.374665	-1	F	0.263208	-1	F	2
Triiodothyronine	0.253906	1	F	0.0377593	1	T	0.422509	-1	F	0.017541	1	T	0.385433	1	F	0.151439	-1	F	2
vasoconstriction	0.25	1	F	0.5	1	F	0.125	1	F	0.03125	1	T	0.1875	1	F	0.0625	1	T	2
Y 27632	0.5	1	F	0.65625	1	F	0.0195312	1	T	0.0195312	1	T	0.387207	1	F	0.131588	1	F	2
15-deoxy-D12,14-prostaglandin J2	0.5	-1	F	0.5	-1	F	0.0625	-1	T	0.5	-1	F	0.5	-1	F	0.387207	-1	F	1
2-tert-Butylhydroquinone	0.5	-1	F	0.03125	1	T	0.5	1	F	0.5	1	F	0.25	1	F	0.75	1	F	1
3,3'-Diindolylmethane	0.3125	1	F	0.253906	1	F	0.5	-1	F	0.253906	-1	F	0.5	-1	F	0.0877326	-1	T	1
5-FU	0.6875	1	F	0.5	1	F	0.5	1	F	0.5	-1	F	0.30886	-1	F	0.00477994	-1	T	1
6-bromoindirubin-3'-oxime	0.148103	-1	F	0.238344	1	F	0.5	-1	F	0.5	-1	F	0.182972	1	F	0.00419324	1	T	1
8-((4-Chlorophenyl)thio)cyclic-3',5'-amp	0.125	1	F	0.226562	1	F	0.395264	-1	F	0.166153	-1	F	0.345019	-1	F	0.0249001	-1	T	1
Adam10	1	1	F	0.34375	-1	F	0.193848	-1	F	0.211975	-1	F	0.00960541	-1	T	0.345019	-1	F	1
Add1	0.75	1	F	0.5	1	F	0.65625	1	F	0.5	1	F	0.109375	-1	F	0.0286865	-1	T	1
And of Abcg1 and Abca1	0.25	-1	F	0.25	-1	F	0.5	-1	F	1	1	F	0.0625	-1	T	0.125	-1	F	1
And of CD28 and IKBKB	1	1	F	1	1	F	0.5	1	F	0.5	1	F	0.0625	1	T	0.226562	1	F	1
And of Dibenzoylmethane and L-Sulforaphane	0.5	-1	F	0.0461426	1	T	0.109375	-1	F	0.34375	-1	F	0.5	1	F	0.41941	-1	F	1
And of Epo and Kitl	1	1	F	1	1	F	0.5	-1	F	0.5	1	F	0.0195312	1	T	0.636719	1	F	1
And of IL13 and Anti-EGFR mAb Clone 225	0.0120598	1	T	0.0199268	1	T	0.313715	1	F	0.273357	-1	F	0.473492	1	F	0.425959	1	F	2
And of Methylnitronitrosoguanidine and Okadaic acid	0.65625	1	F	0.5	1	F	0.636719	1	F	0.636719	1	F	0.193848	1	F	0.0576591	1	T	1
And of Progesterone and estradiol	0.65625	1	F	0.0384064	1	T	0.422509	1	F	0.5	1	F	0.5	1	F	0.111026	-1	F	1
And of Rela A@K314 and Rela A@K315	0.25	-1	F	0.25	-1	F	0.274414	-1	F	0.34375	-1	F	0.395264	-1	F	0.0353778	1	T	1
And of taof(Rorc and taof(Rora))	0.5	-1	F	0.0192871	-1	T	0.144531	-1	F	0.113281	-1	F	0.5	1	F	0.5	1	F	1
And of Tipifarnib[USAN] and Hras mutated at ?	0.0625	1	T	0.34375	-1	F	0.5	-1	F	0.5	-1	F	0.5	-1	F	0.331812	-1	F	1
angiogenesis	0.03125	1	T	0.407265	-1	F	0.227249	-1	F	0.41941	-1	F	0.0938708	-1	T	0.400653	1	F	2
Apc	0.5	1	F	0.5	-1	F	0.65625	1	F	0.5	-1	F	0.150879	-1	F	0.000152932	1	T	1
apo-10'-lycopenoic acid	0.5	1	F	0.0625	1	T	1	1	F	1	1	F	0.25	1	F	0.25	1	F	1
ARNTL:NPAS2	0.0625	1	T	0.25	1	F	0.5	1	F	0.25	1	F	0.34375	1	F	0.253906	-1	F	1
Arsenic	0.75	1	F	0.0461426	1	T	0.5	1	F	0.253906	1	F	0.387207	1	F	0.395264	1	F	1
Arx	0.109375	1	F	0.5	-1	F	0.363281	1	F	0.105057	1	F	0.0538761	1	T	0.291566	1	F	1
Asbestos	0.25	1	F	0.03125	1	T	0.25	1	F	0.125	1	F	0.109375	1	F	0.226562	1	F	1
Atf3	0.25	-1	F	0.5	-1	F	0.125	-1	F	0.25	-1	F	0.0078125	-1	T	0.363281	-1	F	1
Atorvastatin	0.5	-1	F	0.5	-1	F	0.125	-1	F	0.5	-1	F	0.144531	-1	F	0.0107422	-1	T	1
AZD0530	1	1	F	0.25	1	F	0.5	1	F	0.1875	1	F	0.65625	1	F	0.0625	1	T	1
Bcar3	1	1	F	0.5	1	F	1	1	F	1	1	F	0.0625	-1	T	0.6875	1	F	1
Bdkrb1	0.0195312	-1	T	0.253906	-1	F	0.211975	-1	F	0.253906	-1	F	0.0154419	-1	T	0.0204798	-1	T	3
Bdkrb2	0.015625	-1	T	0.109375	-1	F	0.34375	-1	F	0.5	1	F	0.072998	-1	T	0.131588	-1	F	2
Bdnf	0.109375	1	F	0.5	1	F	0.604736	1	F	0.5	1	F	0.5	-1	F	0.0120465	-1	T	1
Benzyloxycarbonylleucyl-leucyl-leucine aldehyde	0.5	1	F	0.5	1	F	0.25	1	F	0.25	1	F	0.0625	1	T	0.0133018	1	T	2
Berberine	0.25	-1	F	0.5	-1	F	0.5	-1	F	1	1	F	0.0625	-1	T	0.125	-1	F	1
Bgn	0.125	1	F	0.0625	1	T	0.34375	1	F	0.5	1	F	0.253906	1	F	0.113281	1	F	1
Bmp6	0.150879	1	F	0.140521	1	F	0.202516	-1	F	0.5	-1	F	0.363774	-1	F	0.000252517	-1	T	1
BRAF mutated at V600E	0.5	1	F	1	1	F	0.5	-1	F	0.5	-1	F	0.5	-1	F	0.0625	-1	T	1
Carbon black	0.125	1	F	0.25	1	F	0.5	1	F	0.5	1	F	0.03125	1	T	0.0625	1	T	2
catof(Adora2a)	0.75	1	F	0.113281	1	F	0.0546875	1	T	0.290527	1	F	0.604736	1	F	0.559802	1	F	1
catof(Adrb3)	0.75	1	F	0.226562	1	F	0.0625	1	T	0.395264	1	F	0.331812	-1	F	0.202436	-1	F	1
catof(Agtr1b)	0.5	-1	F	0.75	1	F	0.0625	-1	T	0.1875	-1	F	0.3125	-1	F	0.1875	-1	F	1
catof(Ccr1)	0.125	-1	F	0.25	-1	F	0.25	-1	F	0.25	-1	F	0.0625	-1	T	0.3125	-1	F	1
catof(Cxcr4)	0.0898438	-1	T	0.193848	-1	F	0.303619	-1	F	0.5	-1	F	0.33882	-1	F	0.195764	-1	F	1
catof(Ednra)	0.125	1	F	0.3125	1	F	0.1875	1	F	0.109375	1	F	0.0625	1	T	0.5	1	F	1
catof(Ednrb)	0.75	1	F	0.5	1	F	0.25	1	F	0.125	1	F	0.0625	1	T	0.6875	1	F	1
catof(Flii)	0.5	1	F	0.179642	-1	F	0.395264	-1	F	0.227249	-1	F	0.5	-1	F	0.0719325	-1	T	1
catof(Fth1)	0.25	1	F	0.3125	1	F	0.3125	1	F	0.5	1	F	0.1875	1	F	0.0898438	1	T	1
catof(KLK3)	0.3125	-1	F	0.133423	-1	F	0.592735	1	F	0.191655	-1	F	0.0748064	-1	T	0.564293	1	F	1
catof(proteasome complex (sensu Eukarya) Mm)	1	1	F	1	1	F	0.5	-1	F	0.5	-1	F	0.125	-1	F	0.0327148	-1	T	1
catof(Ptger3)	0.636719	1	F	0.109375	-1	F	0.363281	-1	F	0.109375	-1	F	0.0897827	-1	T	0.314529	-1	F	1
catof(Shh)	1	1	F	0.25	-1	F	0.125	-1	F	0.125	-1	F	0.3125	-1	F	0.0625	-1	T	1
catof(Sort1)	0.25	1	F	0.5	1	F	1	1	F	1	1	F	0.0625	1	T	0.125	1	F	1
catof(Tlr1)	0.3125	1	F	0.5	1	F	0.5	-1	F	0.75	1	F	0.0625	1	T	0.0625	1	T	2
Ccl3	0.34375	-1	F	0.5	-1	F	0.253906	1	F	0.612793	1	F	0.5	-1	F	0.000310522	-1	T	1
Ccnb1ip1	0.5	1	F	0.6875	1	F	0.25	1	F	0.6875	1	F	0.623047	1	F	0.00467765	-1	T	1
Cd27	0.03125	-1	T	0.226562	-1	F	0.253906	-1	F	0.253906	-1	F	0.387207	-1	F	0.274414	-1	F	1
Cd34	0.3125	1	F	0.34375	-1	F	0.612793	1	F	0.274414	-1	F	0.323803	-1	F	0.0220233	-1	T	1
Cd36	0.125	1	F	0.25	1	F	0.5	1	F	0.5	1	F	0.03125	1	T	0.1875	1	F	1
Cdh1	0.5	-1	F	0.25	-1	F	0.5	-1	F	0.5	-1	F	0.109375	-1	F	0.0625	-1	T	1
Cdr2	0.0592346	1	T	0.36005	1	F	0.5	-1	F	0.427768	-1	F	0.315228	-1	F	0.105383	-1	F	1
Cebpa	0.25	1	F	0.03125	1	T	0.5	1	F	0.65625	1	F	0.636719	1	F	0.274414	1	F	1
Cebpb	0.274414	1	F	0.00957865	1	T	0.5	1	F	0.5	1	F	0.150998	1	F	0.277999	1	F	1
Ceramide	0.5	-1	F	0.113281	-1	F	0.113281	-1	F	0.113281	-1	F	0.0757948	-1	T	0.317914	1	F	1
Ciprofibrate	0.109375	-1	F	0.314529	-1	F	0.592735	1	F	0.345019	1	F	0.285794	-1	F	0.0762039	-1	T	1
clasto lactacystin beta lactone	1	1	F	1	1	F	0.5	1	F	0.5	1	F	0.25	1	F	0.0112305	1	T	1
Clock:Arntl	0.03125	1	T	0.5	1	F	0.25	1	F	0.25	1	F	0.1875	1	F	0.253906	-1	F	1
Cobalt	0.604736	1	F	0.377614	-1	F	0.5	1	F	0.188543	1	F	0.224981	-1	F	0.0187571	-1	T	1
Comfrey extract	0.290527	1	F	0.150879	-1	F	0.179642	1	F	0.105057	1	F	0.00676549	1	T	0.12148	1	F	1
Corticotropin	0.290527	1	F	0.0435793	1	T	0.127938	1	F	0.43397	1	F	0.154084	-1	F	0.192979	-1	F	1
Cry1	0.0625	-1	T	0.5	1	F	0.5	-1	F	0.75	1	F	0.3125	-1	F	0.34375	-1	F	1
Csf1	0.00590897	1	T	0.10502	1	F	0.41941	-1	F	0.5	1	F	0.2204	1	F	0.5	1	F	1
cyclic stretch	0.5	1	F	0.34375	-1	F	0.34375	-1	F	0.109375	-1	F	0.395264	1	F	0.00590897	-1	T	1
Cycloheximide	0.75	1	F	0.125	-1	F	0.0625	-1	T	0.125	-1	F	0.5	-1	F	0.34375	-1	F	1
Cyclosporin A	0.25	1	F	0.5	1	F	0.0625	1	T	0.3125	1	F	0.144531	1	F	0.133423	-1	F	1
D-dimer	0.0625	1	T	0.5	1	F	0.65625	1	F	0.34375	-1	F	0.5	1	F	0.387207	-1	F	1
D-Glucose	0.5	-1	F	0.3125	1	F	0.5	1	F	0.253906	1	F	0.0461426	1	T	0.5	-1	F	1
Dibenzoylmethane	0.253906	-1	F	0.411901	1	F	0.274414	-1	F	0.636719	1	F	0.323803	-1	F	0.0877326	-1	T	1
Diesel exhaust particles	0.109375	1	F	0.395264	-1	F	0.314529	-1	F	0.150879	-1	F	0.0835342	1	T	0.5	-1	F	1
Diethylstilbestrol	1	1	F	1	1	F	0.25	1	F	1	1	F	0.226562	1	F	0.072998	-1	T	1
Dimethyl sulfoxide	0.5	-1	F	0.0625	-1	T	1	1	F	1	1	F	0.65625	1	F	0.34375	-1	F	1
dimethyloxalylglycine	0.226562	1	F	0.584094	1	F	0.180797	-1	F	0.58059	1	F	0.280032	-1	F	0.0843215	-1	T	1
Dkk1	0.25	-1	F	0.5	-1	F	0.34375	1	F	0.34375	1	F	0.376953	1	F	0.0286865	1	T	1
Dlk1	0.10502	1	F	0.422509	1	F	0.0538761	1	T	0.100244	1	F	0.544464	1	F	0.35219	-1	F	1
DNA methylation	0.109375	-1	F	0.5	-1	F	0.5	1	F	0.387207	-1	F	0.415906	1	F	0.00957865	1	T	1
Dnmt3a	0.015625	-1	T	0.5	1	F	0.303619	1	F	0.612793	1	F	0.569975	1	F	0.000117223	-1	T	2
Dusp3	0.5	1	F	0.5	-1	F	0.5	1	F	0.5	1	F	0.5	1	F	0.0897827	1	T	1
Egfr	0.3125	-1	F	0.25	-1	F	0.376953	-1	F	0.171875	-1	F	0.5	-1	F	0.0080624	-1	T	1
Ela2	1	1	F	0.25	1	F	0.75	1	F	0.75	1	F	0.5	1	F	0.0625	1	T	1
ENSMUSG00000073869	0.5	1	F	0.125	1	F	0.5	1	F	0.25	1	F	0.3125	1	F	0.0625	1	T	1
Erbb3:Erbb4	0.0625	-1	T	0.125	-1	F	0.5	1	F	0.636719	1	F	0.171875	-1	F	0.274414	-1	F	1
Erbb4:Erbb2	0.25	-1	F	0.5	1	F	0.03125	1	T	0.1875	1	F	0.274414	1	F	0.303619	1	F	1
Escherichia coli	0.321984	1	F	0.28069	-1	F	0.35815	-1	F	0.411072	-1	F	0.142608	1	F	0.000294957	1	T	1
establishment of cell polarity	0.3125	-1	F	0.0897827	1	T	0.395264	-1	F	0.407265	-1	F	0.380396	-1	F	0.222602	-1	F	1
Exposure to Ionizing Radiation	0.243425	1	F	0.349442	1	F	0.266154	1	F	0.290557	1	F	0.279911	-1	F	0.000808565	-1	T	1
Fenofibrate	0.6875	1	F	0.144531	1	F	0.5	1	F	0.150879	1	F	0.5	-1	F	0.0757948	-1	T	1
Fgfr3	1	1	F	0.5	1	F	0.5	-1	F	0.5	-1	F	0.415906	-1	F	0.0538761	1	T	1
Filipin	0.25	-1	F	0.25	-1	F	0.5	-1	F	1	1	F	0.0625	-1	T	0.125	-1	F	1
Flavopiridol	0.125	-1	F	0.363281	1	F	0.376953	1	F	0.274414	1	F	0.00452059	-1	T	0.451799	1	F	1
Fos	0.5	1	F	0.5	-1	F	1	1	F	1	1	F	0.03125	1	T	0.5	-1	F	1
Fosl1	0.5	1	F	0.5	1	F	0.25	1	F	0.25	1	F	0.0625	1	T	0.125	1	F	1
Fumagillin	1	1	F	0.125	-1	F	0.125	-1	F	0.125	-1	F	0.25	-1	F	0.0625	-1	T	1
fusionOf(IGH@,WHSC1)	1	1	F	0.5	-1	F	0.6875	1	F	0.6875	1	F	0.303619	1	F	0.0319573	1	T	1
gastric acid secretion	0.5	-1	F	0.0625	-1	T	0.5	-1	F	0.3125	-1	F	0.5	-1	F	0.227249	-1	F	1
Gata6	0.125	1	F	0.5	-1	F	0.40181	1	F	0.251722	1	F	0.577491	1	F	0.0442148	-1	T	1
Gdf2	0.3125	1	F	0.40181	-1	F	0.133423	-1	F	0.303619	-1	F	0.323803	-1	F	0.00381604	-1	T	1
Gip	0.5	1	F	0.25	1	F	0.75	1	F	0.5	1	F	0.015625	1	T	0.253906	1	F	1
gtpof(Gna14)	0.636719	1	F	0.166153	-1	F	0.0592346	-1	T	0.171875	-1	F	0.40181	1	F	0.229129	-1	F	1
gtpof(Gnaq)	0.5	1	F	0.5	1	F	0.40181	-1	F	0.5	1	F	0.0576591	1	T	0.432083	1	F	1
gtpof(Rac2)	0.125	-1	F	0.5	-1	F	0.1875	1	F	0.226562	1	F	0.363281	1	F	0.0461426	1	T	1
Gyk	0.34375	1	F	0.387207	1	F	0.290527	1	F	0.274414	1	F	0.33882	1	F	0.0120598	1	T	1
Hdac Family Mm	0.25	1	F	0.636719	1	F	0.226562	1	F	0.290527	-1	F	0.323803	1	F	0.0297919	-1	T	1
Hey1	0.5	1	F	0.5	-1	F	0.3125	1	F	0.3125	1	F	0.1875	1	F	0.0898438	1	T	1
Hgf	0.0192871	1	T	0.407265	1	F	0.355536	1	F	0.5	-1	F	0.195801	1	F	0.133906	1	F	1
Hist1h1a	1	1	F	0.5	1	F	0.376953	-1	F	0.636719	1	F	0.5	1	F	0.0938708	-1	T	1
Histamine	0.015625	1	T	0.34375	1	F	0.5	-1	F	0.34375	-1	F	0.363281	1	F	0.5	-1	F	1
Hnf1a	0.25	1	F	0.03125	1	T	0.6875	1	F	0.3125	1	F	0.5	1	F	0.387207	1	F	1
Hnrnpk	1	1	F	0.25	-1	F	0.25	-1	F	0.5	-1	F	0.636719	1	F	0.0625	-1	T	1
Hoxa13	0.5	1	F	0.387207	-1	F	0.211975	-1	F	0.314529	1	F	0.202436	-1	F	0.0100369	-1	T	1
Hoxb4	0.5	-1	F	0.25	-1	F	1	1	F	0.5	-1	F	0.3125	-1	F	0.0625	-1	T	1
Htt	0.5	1	F	0.5	1	F	0.0625	1	T	0.3125	1	F	0.5	1	F	0.303619	-1	F	1
hyperosmotic response	0.0175781	1	T	0.132465	1	F	0.5	-1	F	0.5	1	F	0.259479	1	F	0.139599	-1	F	1
Hyperoxia	0.3125	1	F	0.0625	1	T	0.5	1	F	0.65625	1	F	0.227249	1	F	0.261734	-1	F	1
Ido1	1	1	F	1	1	F	0.5	1	F	0.5	1	F	0.0625	1	T	0.125	1	F	1
Ift57	0.5	-1	F	0.5	1	F	0.109375	1	F	0.3125	1	F	0.240341	1	F	0.0557014	-1	T	1
Igfbp5	0.5	1	F	1	1	F	0.5	1	F	1	1	F	0.0625	1	T	0.6875	1	F	1
Ighmbp2 mutated at ?	0.5	-1	F	0.0625	-1	T	0.125	-1	F	0.109375	-1	F	0.5	-1	F	0.290527	-1	F	1
Il15	0.0898438	1	T	0.226562	1	F	0.144531	1	F	0.226562	1	F	0.5	1	F	0.118942	1	F	1
Il3	0.34375	1	F	0.5	1	F	0.5	-1	F	0.5	-1	F	0.0351562	1	T	0.150879	1	F	1
Il5	0.314529	1	F	0.143139	1	F	0.345019	-1	F	0.292332	-1	F	0.0198085	1	T	0.384396	-1	F	1
Il9	0.5	1	F	0.125	1	F	0.25	1	F	0.1875	1	F	0.03125	1	T	0.5	-1	F	1
Ilk	0.0625	1	T	0.5	1	F	0.109375	1	F	0.125	1	F	0.03125	1	T	0.612793	1	F	2
Ing1	0.109375	1	F	0.212178	-1	F	0.131588	-1	F	0.240341	-1	F	0.2204	-1	F	0.0299042	-1	T	1
Insulin	0.5	-1	F	0.150879	1	F	0.0261195	-1	T	0.577491	1	F	0.435707	1	F	0.0587387	-1	T	2
Irak1	0.25	1	F	1	1	F	1	1	F	1	1	F	0.0625	1	T	0.125	1	F	1
Irf3	0.0843188	1	T	0.221034	1	F	0.123894	1	F	0.425277	1	F	0.103684	1	F	0.125661	1	F	1
Irf4	0.0351562	1	T	0.221034	1	F	0.5	-1	F	0.574723	1	F	0.301462	-1	F	0.0253648	-1	T	2
Itgb1	0.5	1	F	1	1	F	0.25	1	F	0.25	1	F	0.0625	1	T	0.3125	1	F	1
Itgb3	1	1	F	0.5	1	F	0.5	1	F	0.3125	1	F	0.5	-1	F	0.0107422	-1	T	1
kaof(Abl1)	1	1	F	0.75	1	F	0.75	1	F	0.75	1	F	0.0625	1	T	0.636719	1	F	1
kaof(Atm)	0.125	1	F	0.5	1	F	0.5	1	F	0.5	1	F	0.0625	1	T	0.34375	1	F	1
kaof(Braf)	0.109375	1	F	0.166153	-1	F	0.40181	-1	F	0.227249	-1	F	0.0748064	1	T	0.382996	1	F	1
kaof(Camk4)	1	1	F	0.5	-1	F	0.5	-1	F	0.363281	1	F	0.75	1	F	0.0286865	-1	T	1
kaof(Dyrk1b)	0.1875	-1	F	0.1875	-1	F	0.0195312	-1	T	0.171875	-1	F	0.109375	-1	F	0.00221252	-1	T	2
kaof(Fgfr4)	0.75	1	F	0.5	-1	F	0.25	-1	F	0.125	-1	F	0.65625	1	F	0.0898438	-1	T	1
kaof(Jak2)	0.25	1	F	0.6875	1	F	0.34375	1	F	0.6875	1	F	0.0546875	1	T	0.274414	1	F	1
kaof(Kdr)	0.34375	1	F	0.0391769	-1	T	0.166153	-1	F	0.285794	-1	F	0.243425	-1	F	0.110164	-1	F	1
kaof(Kit)	0.5	-1	F	0.125	-1	F	0.5	-1	F	0.75	1	F	0.5	-1	F	0.00390625	-1	T	1
kaof(Map2k2)	0.75	1	F	0.6875	1	F	0.0625	-1	T	0.3125	-1	F	0.6875	1	F	0.144531	-1	F	1
kaof(Mapk10)	0.5	-1	F	0.290527	-1	F	0.376953	-1	F	0.623047	1	F	0.251722	-1	F	0.00676549	-1	T	1
kaof(Mapk7)	0.0625	1	T	0.171875	1	F	0.5	1	F	0.363281	1	F	0.131588	1	F	0.33882	1	F	1
kaof(MEK Family Mm)	0.3125	1	F	0.636719	1	F	0.5	-1	F	0.5	-1	F	0.072998	1	T	0.5	-1	F	1
kaof(Stk11)	0.5	-1	F	0.623047	1	F	0.5	-1	F	0.5	-1	F	0.0610391	1	T	0.284086	-1	F	1
kaof(Syk)	0.25	1	F	0.5	1	F	0.125	1	F	0.125	1	F	0.0625	1	T	0.0625	1	T	2
kaof(TGF-beta-R family Mm)	0.5	-1	F	0.144531	-1	F	0.253906	1	F	0.171875	1	F	0.251722	1	F	0.0757948	-1	T	1
Kitl	0.109375	1	F	0.34375	1	F	0.5	1	F	0.5	1	F	0.0317841	1	T	0.5	1	F	1
Kras	0.5	-1	F	0.6875	1	F	0.636719	1	F	0.144531	-1	F	0.604736	1	F	0.00261144	-1	T	1
Lat	0.25	1	F	0.5	1	F	0.25	1	F	0.5	1	F	0.03125	1	T	0.1875	1	F	1
LH-RH	1	1	F	0.25	-1	F	0.25	-1	F	0.125	-1	F	0.5	-1	F	0.0625	-1	T	1
Lhx8	0.5	-1	F	0.5	1	F	0.132465	1	F	0.574723	1	F	0.0919624	1	T	0.000189171	1	T	2
Lipg	0.34375	1	F	0.5	1	F	0.5	-1	F	0.75	1	F	0.387207	1	F	0.0175781	1	T	1
L-Methionine	0.303619	1	F	0.5	-1	F	0.56603	1	F	0.435707	-1	F	0.402159	1	F	0.00209777	1	T	1
Losartan	0.25	-1	F	0.5	-1	F	0.75	1	F	0.5	-1	F	0.03125	-1	T	0.5	1	F	1
Lrp1	0.5	1	F	1	1	F	0.5	1	F	0.5	1	F	0.125	1	F	0.0625	1	T	1
lysophosphatidic acid	0.75	1	F	0.125	-1	F	0.144531	-1	F	0.144531	-1	F	0.226562	-1	F	0.0898438	-1	T	1
Mesp1	0.5	-1	F	0.5	-1	F	0.34375	-1	F	0.623047	1	F	0.0898438	-1	T	0.0286865	-1	T	2
Met	0.34375	-1	F	0.131588	-1	F	0.592735	1	F	0.407265	1	F	0.255688	-1	F	0.0135042	1	T	1
Metribolone	0.636719	1	F	0.636719	1	F	0.193848	1	F	0.211975	1	F	0.40181	-1	F	0.0576591	1	T	1
Mifepristone	0.5	-1	F	0.00350018	-1	T	0.134094	-1	F	0.435707	1	F	0.402159	1	F	0.21308	1	F	1
Mir16-1	0.5	-1	F	0.5	1	F	0.125	1	F	0.3125	1	F	0.34375	1	F	0.0897827	1	T	1
Mirn29b-1	1	1	F	0.1875	1	F	0.226562	1	F	0.5	1	F	0.303619	-1	F	0.0576591	1	T	1
Mll2	0.5	-1	F	0.5	-1	F	0.125	-1	F	0.34375	-1	F	0.253906	1	F	0.000976563	-1	T	1
Mmp3	1	1	F	1	1	F	0.5	1	F	0.5	1	F	0.25	1	F	0.0625	-1	T	1
Mmp8	0.5	1	F	0.5	1	F	0.75	1	F	0.5	1	F	0.0625	1	T	0.3125	1	F	1
Mycophenolic acid	0.253906	1	F	0.113281	1	F	0.623047	1	F	0.387207	-1	F	0.0538761	1	T	0.30886	1	F	1
myoblast differentiation	0.290527	-1	F	0.314529	-1	F	0.41941	1	F	0.345019	1	F	0.105512	-1	F	1.94238e-05	-1	T	1
N,N-Dimethylarginine	0.5	1	F	0.5	1	F	1	1	F	1	1	F	0.5	1	F	0.0625	1	T	1
Nanog	0.5	1	F	0.100244	1	F	0.188543	1	F	0.430025	-1	F	0.310072	1	F	0.0274544	-1	T	1
Natriuretic peptide, C-type	0.00590897	1	T	0.248309	1	F	0.150998	1	F	0.217496	1	F	0.133206	1	F	0.118451	1	F	1
Ndrg1	0.5	-1	F	0.5	-1	F	0.0898438	-1	T	0.226562	-1	F	0.5	-1	F	0.261734	1	F	1
Nfe2l1	1	1	F	0.0625	1	T	0.25	1	F	0.25	1	F	0.1875	1	F	0.0898438	-1	T	2
Nfe2l2	0.107664	1	F	0.0494359	1	T	0.229129	-1	F	0.212178	1	F	0.556138	1	F	0.266154	1	F	1
NFKB Complex Mm	0.5	-1	F	0.3125	1	F	0.144531	1	F	0.144531	1	F	0.0898438	1	T	0.253906	1	F	1
Nme1	0.253906	-1	F	0.572232	1	F	0.292332	-1	F	0.107664	-1	F	0.548201	1	F	0.0253648	1	T	1
Notch4	1	1	F	0.125	-1	F	0.5	-1	F	0.25	-1	F	0.125	-1	F	0.0625	-1	T	1
Nr1h2	0.5	1	F	0.0625	1	T	0.25	1	F	0.125	1	F	0.5	1	F	0.3125	1	F	1
Nr1h3	0.5	1	F	0.0625	1	T	0.25	1	F	0.125	1	F	0.1875	1	F	0.109375	1	F	1
NRAS mutated at Q61R	0.25	1	F	0.25	1	F	0.34375	1	F	0.125	1	F	0.0351562	1	T	0.5	-1	F	1
Nrl	0.5	-1	F	0.1875	-1	F	0.5	1	F	0.3125	1	F	0.211975	1	F	0.000267526	1	T	1
Olanzapine	0.5	1	F	0.1875	1	F	0.0898438	-1	T	0.34375	-1	F	0.274414	1	F	0.290527	-1	F	1
Omeprazole	0.0625	1	T	0.274414	-1	F	0.5	1	F	0.612793	1	F	0.303619	-1	F	0.30886	1	F	1
Osm	0.0078125	1	T	0.34375	1	F	0.274414	-1	F	0.5	-1	F	0.114761	1	F	0.5	1	F	1
oxof(Apc)	0.278599	-1	F	0.391923	1	F	0.446927	-1	F	0.5	-1	F	0.306867	1	F	0.063761	-1	T	1
Paclitaxel	0.5	1	F	1	1	F	0.5	1	F	0.75	1	F	0.0625	1	T	0.0078125	1	T	2
PC-SPES	0.5	-1	F	1	1	F	1	1	F	1	1	F	0.109375	-1	F	0.072998	-1	T	1
Pdgfa	0.5	1	F	0.25	-1	F	0.109375	-1	F	0.34375	-1	F	0.3125	-1	F	0.0898438	-1	T	1
Pdpk1	0.25	-1	F	0.6875	1	F	0.0625	-1	T	0.226562	-1	F	0.59819	1	F	0.261734	-1	F	1
Pirinixic acid	0.109375	-1	F	0.395264	1	F	0.612793	1	F	0.5	1	F	0.278599	-1	F	0.0493686	-1	T	1
Pomc	0.125	1	F	0.34375	1	F	0.113281	1	F	0.253906	1	F	0.0625	1	T	0.171875	1	F	1
Porcine pancreatic elastase	0.25	1	F	0.125	1	F	0.5	1	F	0.25	1	F	0.25	1	F	0.0625	1	T	1
Pparg	0.5	-1	F	0.125	1	F	0.5	-1	F	0.3125	-1	F	0.0327148	-1	T	0.240341	-1	F	1
Ppbp	0.25	1	F	0.25	1	F	1	1	F	0.5	1	F	0.125	1	F	0.0625	1	T	1
Ppib	0.5	1	F	0.376953	1	F	0.0625	-1	T	0.363281	-1	F	0.59819	1	F	0.227249	1	F	1
Ppp3r1	0.5	-1	F	0.5	-1	F	0.1875	-1	F	0.636719	1	F	0.144531	-1	F	0.0192871	-1	T	1
Prkag3	0.25	1	F	0.3125	1	F	0.1875	-1	F	0.363281	1	F	0.387207	1	F	0.0377593	1	T	1
Prkca	1	1	F	0.5	1	F	0.25	1	F	0.25	1	F	0.03125	1	T	0.1875	1	F	1
Progesterone	0.0675782	1	T	0.3184	1	F	0.259745	1	F	0.465601	1	F	0.282296	-1	F	0.269568	-1	F	1
Prostaglandin J2	0.125	1	F	0.612793	1	F	0.0286865	-1	T	0.290527	-1	F	0.150879	1	F	0.303796	-1	F	1
Prostratin	0.0625	1	T	0.125	1	F	0.5	1	F	0.75	1	F	0.0625	1	T	0.0625	1	T	3
Ptges2	1	1	F	1	1	F	0.5	-1	F	0.5	-1	F	0.5	-1	F	0.0625	-1	T	1
Ptpn6	0.25	-1	F	0.25	-1	F	0.25	-1	F	0.25	-1	F	0.0625	-1	T	0.1875	-1	F	1
Pyridine-2,3-dicarboxylate	0.0625	1	T	0.5	1	F	0.5	1	F	0.5	1	F	0.125	1	F	0.226562	1	F	1
response to osmotic stress	0.0175781	1	T	0.180797	1	F	0.5	-1	F	0.561193	1	F	0.148798	1	F	0.207643	-1	F	1
response to symbiotic bacteria	0.5	-1	F	0.5	-1	F	0.171875	-1	F	0.171875	-1	F	0.0461426	-1	T	0.5	-1	F	1
response to UV	0.00317383	1	T	0.236565	1	F	0.5	1	F	0.5	1	F	0.126427	1	F	0.460205	1	F	1
response to UV-B	0.5	1	F	0.5	1	F	0.636719	1	F	0.5	1	F	0.131588	1	F	0.0757948	1	T	1
response to virus	0.34375	1	F	0.236565	1	F	0.271192	-1	F	0.385433	-1	F	0.0432186	1	T	0.107488	1	F	1
Rituximab	0.0625	1	T	0.3125	1	F	0.125	1	F	0.5	1	F	0.125	1	F	0.34375	1	F	1
Rnasel	0.34375	1	F	0.166153	-1	F	0.179642	1	F	0.261734	1	F	0.07693	-1	T	0.349442	-1	F	1
Rock1	1	1	F	0.25	-1	F	1	1	F	0.5	-1	F	0.125	-1	F	0.00195312	-1	T	1
Rpe65	1	1	F	0.0078125	-1	T	0.5	-1	F	0.5	1	F	0.5	1	F	0.229129	1	F	1
SB-202190	0.5	-1	F	0.5	-1	F	0.75	1	F	0.5	-1	F	0.34375	-1	F	0.0351562	-1	T	1
Serpinb5	1	1	F	1	1	F	1	1	F	1	1	F	0.5	1	F	0.03125	-1	T	1
serum glucose	0.214795	-1	F	0.5	-1	F	0.5	-1	F	0.205955	1	F	0.164938	1	F	0.0663456	1	T	1
serum leptin	0.03125	1	T	0.253906	1	F	0.5	1	F	0.363281	1	F	0.290527	1	F	0.143139	-1	F	1
Sfpi1	0.3125	1	F	0.125	1	F	0.5	1	F	0.75	1	F	0.0195312	1	T	0.34375	1	F	1
s-IL6R:IL6	0.0625	1	T	0.75	1	F	0.75	1	F	0.5	1	F	0.109375	1	F	0.109375	1	F	1
Slc19a3	1	1	F	1	1	F	0.5	-1	F	0.25	-1	F	0.125	-1	F	0.0625	-1	T	1
Smad7	0.253906	-1	F	0.109375	-1	F	0.5	1	F	0.65625	1	F	0.0897827	-1	T	0.395264	-1	F	1
Smoke extract, cigarette	0.387207	-1	F	0.36005	1	F	0.0080624	-1	T	0.153728	-1	F	0.438807	-1	F	0.446927	-1	F	1
Sodium butyrate	0.0625	-1	T	0.363281	-1	F	0.193848	-1	F	0.211975	-1	F	0.212178	-1	F	0.0137666	-1	T	2
Sox17	0.5	1	F	1	1	F	1	1	F	1	1	F	0.75	1	F	0.03125	-1	T	1
Sp1	0.125	1	F	0.3125	1	F	0.34375	1	F	0.5	1	F	0.0327148	1	T	0.59819	1	F	1
Stanolone	0.193848	1	F	0.441498	-1	F	0.442717	-1	F	0.554038	1	F	0.371822	-1	F	0.00342582	-1	T	1
Stat5b	0.180797	1	F	0.356115	1	F	0.387725	1	F	0.393853	1	F	0.0874919	1	T	0.130675	1	F	1
Stk11	1	1	F	1	1	F	0.75	1	F	0.5	1	F	0.5	1	F	0.0625	1	T	1
store-operated calcium channel activity	0.75	1	F	0.75	1	F	0.0625	-1	T	0.125	-1	F	0.6875	1	F	0.636719	1	F	1
stress-induced premature senescence	0.1875	1	F	0.226562	1	F	0.5	1	F	0.303619	1	F	0.285794	1	F	0.0870856	1	T	1
Suberoylanilide hydroxamic acid	0.612793	1	F	0.5	-1	F	0.261199	1	F	0.5	-1	F	0.0381846	-1	T	0.5	1	F	1
Suz12	0.6875	1	F	0.363281	-1	F	0.5	1	F	0.363281	1	F	0.00590897	1	T	0.0748064	1	T	2
Tac1	0.1875	1	F	0.387207	-1	F	0.5	1	F	0.211975	-1	F	0.172464	-1	F	0.0675782	1	T	1
taof(Adnp)	0.25	1	F	0.125	1	F	0.125	1	F	0.125	1	F	0.0625	1	T	0.125	1	F	1
taof(Atf3)	0.5	-1	F	0.5	-1	F	0.6875	1	F	0.6875	1	F	0.015625	-1	T	0.5	-1	F	1
taof(Bhlhe40)	0.109375	-1	F	0.65625	1	F	0.03125	-1	T	0.125	-1	F	0.5	-1	F	0.407265	1	F	1
taof(Blvra)	1	1	F	0.5	-1	F	0.03125	-1	T	0.125	-1	F	0.226562	-1	F	0.363281	-1	F	1
taof(Clock:Arntl)	0.0625	1	T	0.5	1	F	0.25	1	F	0.5	1	F	0.1875	1	F	0.5	-1	F	1
taof(Creb3l4)	0.25	1	F	0.0351562	1	T	0.5	1	F	0.5	1	F	0.144531	1	F	0.166153	1	F	1
taof(E2f2)	0.25	1	F	1	1	F	1	1	F	1	1	F	0.144531	1	F	0.0546875	1	T	1
taof(Ets1)	0.0206947	1	T	0.140521	1	F	0.105512	1	F	0.317914	-1	F	0.451799	1	F	0.101087	-1	F	1
taof(Ets2)	0.00390625	1	T	0.363281	1	F	0.5	-1	F	0.5	-1	F	0.105057	1	F	0.191655	-1	F	1
taof(Etv1)	0.5	1	F	0.131588	-1	F	0.395264	-1	F	0.166153	-1	F	0.43397	-1	F	0.0803898	-1	T	1
taof(Foxa2)	0.5	-1	F	0.10502	1	F	0.5	-1	F	0.5	-1	F	0.367939	-1	F	0.0459573	-1	T	1
taof(Gli2)	0.422509	1	F	0.5	-1	F	0.148103	1	F	0.292332	1	F	0.106577	1	F	0.0110775	1	T	1
taof(Hbp1)	0.5	-1	F	0.25	-1	F	0.6875	1	F	0.5	-1	F	0.03125	-1	T	0.5	-1	F	1
taof(Hcfc1)	0.34375	1	F	0.072998	1	T	0.59819	1	F	0.5	-1	F	0.422509	-1	F	0.198062	-1	F	1
taof(Hoxa5)	0.6875	1	F	0.5	1	F	0.172464	-1	F	0.10502	-1	F	0.432083	1	F	0.000526367	1	T	1
taof(Hoxa9)	0.395264	1	F	0.41941	-1	F	0.427768	-1	F	0.5	1	F	0.179072	-1	F	0.0937299	-1	T	1
taof(Hoxd3)	0.109375	1	F	0.363281	1	F	0.5	-1	F	0.395264	1	F	0.407265	1	F	0.0262394	-1	T	1
taof(Hsf1)	1	1	F	0.25	-1	F	0.0625	-1	T	0.25	-1	F	0.5	-1	F	0.65625	1	F	1
taof(Klf1)	0.34375	1	F	0.166153	1	F	0.40181	1	F	0.303619	1	F	0.425277	1	F	0.0434744	-1	T	1
taof(Klf7)	0.5	-1	F	0.0625	-1	T	0.5	-1	F	0.25	-1	F	0.5	1	F	0.25	1	F	1
taof(Klf9)	0.75	1	F	0.75	1	F	0.0625	1	T	0.25	1	F	0.1875	1	F	0.34375	1	F	1
taof(Meox2)	0.109375	-1	F	0.376953	-1	F	0.376953	1	F	0.604736	1	F	0.355536	-1	F	0.00692648	-1	T	1
taof(Nfatc1)	0.125	1	F	0.3125	1	F	0.125	1	F	0.125	1	F	0.0195312	1	T	0.113281	1	F	1
taof(Nfil3)	0.125	1	F	0.5	-1	F	1	1	F	0.5	1	F	0.75	1	F	0.015625	-1	T	1
taof(NFKB1:RELA)	0.125	1	F	0.5	1	F	0.5	1	F	1	1	F	0.0625	1	T	0.1875	1	F	1
taof(Nkx6-1)	0.166153	1	F	0.33882	1	F	0.41941	-1	F	0.33882	-1	F	0.00548678	1	T	0.241394	1	F	1
taof(Nr2e3)	0.5	-1	F	0.1875	-1	F	0.5	1	F	0.3125	1	F	0.211975	1	F	0.000267526	1	T	1
taof(Nr3c2)	0.3125	1	F	0.34375	1	F	0.65625	1	F	0.5	-1	F	0.118942	1	F	0.0317841	-1	T	1
taof(Pgr)	0.253906	-1	F	0.5	-1	F	0.230696	-1	F	0.144622	-1	F	0.421191	-1	F	0.0139897	-1	T	1
taof(Pou2af1)	1	1	F	0.125	1	F	0.5	1	F	0.3125	1	F	0.75	1	F	0.0898438	1	T	1
taof(Pou4f2)	1	1	F	0.0625	-1	T	0.125	-1	F	0.25	-1	F	0.34375	-1	F	0.00195312	-1	T	2
taof(Pparg NP_035276)	0.5	-1	F	0.6875	1	F	0.363281	-1	F	0.363281	1	F	0.5	-1	F	0.0717316	1	T	1
taof(PRA)	0.3125	-1	F	0.623047	1	F	0.0897827	-1	T	0.179642	-1	F	0.345019	-1	F	0.200531	-1	F	1
taof(PRB)	0.5	1	F	0.577491	1	F	0.36005	-1	F	0.139978	-1	F	0.5	-1	F	0.052727	-1	T	1
taof(RAR family Mm)	1	1	F	0.125	-1	F	0.363281	-1	F	0.363281	-1	F	0.376953	-1	F	0.00585938	-1	T	1
taof(Rara)	0.0625	1	T	0.34375	1	F	0.5	-1	F	0.5	1	F	0.5	-1	F	0.191655	-1	F	1
taof(Runx1)	0.376953	1	F	0.6875	1	F	0.0898438	-1	T	0.5	-1	F	0.395264	1	F	0.59819	1	F	1
taof(Rxra)	0.125	1	F	0.0625	1	T	0.125	1	F	0.109375	1	F	0.109375	1	F	0.376953	1	F	1
taof(Smad3)	0.193848	1	F	0.345019	1	F	0.407265	-1	F	0.350554	-1	F	0.287925	1	F	0.0163829	-1	T	1
taof(Smad4)	0.253906	1	F	0.5	1	F	0.415906	1	F	0.5	1	F	0.0297317	1	T	0.235184	-1	F	1
taof(Smarca4)	0.5	1	F	0.5	1	F	0.5	-1	F	0.574723	1	F	0.23544	1	F	0.000758112	-1	T	1
taof(Snai2)	0.6875	1	F	0.395264	1	F	0.5	-1	F	0.59819	1	F	0.140521	-1	F	0.00625127	-1	T	1
taof(Sp3)	0.65625	1	F	0.395264	1	F	0.211975	-1	F	0.395264	1	F	0.345019	1	F	0.00676549	-1	T	1
taof(Sp5)	0.25	-1	F	0.636719	1	F	0.5	-1	F	0.5	-1	F	0.5	1	F	0.0719325	1	T	1
taof(Tbx5)	0.75	1	F	0.5	1	F	0.5	1	F	0.5	-1	F	0.636719	1	F	0.00636292	-1	T	1
taof(Tcfap2a)	0.6875	1	F	0.0546875	-1	T	0.5	-1	F	0.253906	-1	F	0.105057	-1	F	0.278599	-1	F	1
taof(Tef)	0.5	-1	F	0.015625	-1	T	0.5	-1	F	0.5	-1	F	0.113281	1	F	0.227249	-1	F	1
taof(Tfdp1)	0.5	1	F	1	1	F	1	1	F	1	1	F	0.0625	1	T	0.109375	1	F	1
taof(Trp63)	0.41941	-1	F	0.126435	-1	F	0.34444	-1	F	0.312703	-1	F	0.5	-1	F	0.0387103	-1	T	1
taof(Zbtb17)	0.0192871	-1	T	0.323803	-1	F	0.588099	1	F	0.285794	-1	F	0.387725	-1	F	0.232854	1	F	1
Taurocholate	1	1	F	0.5	-1	F	0.125	-1	F	0.125	-1	F	0.5	1	F	0.0351562	-1	T	1
Telomestatin	0.5	1	F	0.5	-1	F	0.5	-1	F	0.1875	-1	F	0.34375	1	F	0.00359869	-1	T	1
tert-Butylhydroperoxide	0.5	1	F	0.40181	1	F	0.211975	-1	F	0.290527	-1	F	0.166153	1	F	0.068023	-1	T	1
Testosterone	0.34375	1	F	0.604736	1	F	0.5	-1	F	0.290527	1	F	0.411901	-1	F	0.0144796	-1	T	1
Tfdp1	0.5	1	F	1	1	F	1	1	F	1	1	F	0.125	1	F	0.03125	1	T	1
Tgfa	0.144531	1	F	0.261734	1	F	0.229129	1	F	0.36005	1	F	0.0082945	1	T	0.301462	1	F	1
Tgfbr3	0.125	1	F	0.34375	-1	F	0.376953	-1	F	0.5	-1	F	0.166153	-1	F	0.0080624	-1	T	1
Timp1	0.6875	1	F	0.1875	1	F	0.376953	-1	F	0.636719	1	F	0.0835342	1	T	0.133423	1	F	1
Timp3	0.0625	-1	T	0.34375	-1	F	0.3125	-1	F	0.5	-1	F	0.363281	1	F	0.290527	-1	F	1
Tlr2	0.25	1	F	0.5	1	F	0.5	1	F	0.5	1	F	0.0625	1	T	0.125	1	F	1
Tnfsf11	0.0351562	1	T	0.144531	1	F	0.5	1	F	0.376953	1	F	0.171875	1	F	0.59819	1	F	1
Tnfsf13b	0.131588	-1	F	0.313551	-1	F	0.338904	-1	F	0.555058	1	F	0.0853226	1	T	0.421284	1	F	1
tportof(Fxn)	0.5	-1	F	0.25	-1	F	0.5	-1	F	0.5	-1	F	0.6875	1	F	0.0625	-1	T	1
Tributyrin	0.253906	1	F	0.113281	1	F	0.623047	1	F	0.387207	-1	F	0.0377593	1	T	0.255688	1	F	1
Trichostatin A	0.636719	1	F	0.274414	-1	F	0.5	1	F	0.395264	1	F	0.427768	1	F	0.0523947	-1	T	1
Trim28	0.0625	1	T	0.5	1	F	0.5	1	F	1	1	F	0.109375	1	F	0.109375	1	F	1
Trinitrobenzoylated polylysine	0.125	1	F	0.25	1	F	0.25	1	F	0.25	1	F	0.0625	1	T	0.125	1	F	1
tumor cell invasion	0.5	1	F	0.5	1	F	0.5	-1	F	0.34375	-1	F	0.0625	-1	T	0.0175781	-1	T	2
Tumor Growth	0.5	-1	F	0.5	-1	F	0.5	1	F	0.1875	1	F	0.226562	1	F	0.0106354	1	T	1
turbulent shear stress	0.211975	1	F	0.240341	1	F	0.278599	-1	F	0.58059	1	F	0.121492	1	F	0.0283322	-1	T	1
Tyk2	0.5	1	F	0.0625	-1	T	0.6875	1	F	0.125	-1	F	0.5	1	F	0.5	1	F	1
Upf2	1	1	F	0.5	1	F	0.75	1	F	0.75	1	F	0.109375	1	F	0.0546875	1	T	1
Verapamil	0.5	-1	F	0.125	-1	F	0.5	-1	F	0.5	-1	F	0.0625	-1	T	0.5	-1	F	1
Vhl	0.0107422	-1	T	0.290527	1	F	0.5	1	F	0.407265	-1	F	0.30886	-1	F	0.219853	1	F	1
Vip	0.171875	-1	F	0.5	-1	F	0.65625	1	F	0.65625	1	F	0.179642	-1	F	0.0262394	-1	T	1
Wnt Family Mm	1	1	F	1	1	F	0.125	-1	F	0.125	-1	F	0.226562	-1	F	0.0546875	-1	T	1
Wnt5b	0.0898438	-1	T	0.604736	1	F	0.5	-1	F	0.623047	1	F	0.303619	-1	F	0.58059	1	F	1
Zbtb16	0.6875	1	F	0.193848	-1	F	0.193848	-1	F	0.211975	-1	F	0.0757948	-1	T	0.317914	-1	F	1
Zinc	0.387207	-1	F	0.5	1	F	0.562685	1	F	0.441498	-1	F	0.275206	1	F	2.56024e-05	-1	T	1
Zinc sulfate	0.6875	1	F	0.0625	1	T	0.3125	-1	F	0.6875	1	F	0.5	-1	F	0.251722	-1	F	1
Zymosan	0.25	1	F	0.3125	1	F	0.5	1	F	0.75	1	F	0.5	1	F	0.0625	1	T	1
Afp	0.5	1	F	0.34375	1	F	0.171875	-1	F	0.072998	-1	T	0.59819	1	F	0.5	1	F	1
aging	0.221034	1	F	0.5	-1	F	0.12253	-1	F	0.077501	-1	T	0.387501	1	F	0.371395	-1	F	1
And of mitomycin C and 5-fluorouracil	0.3125	-1	F	0.193848	-1	F	0.592735	1	F	0.00406503	-1	T	0.0100308	-1	T	0.109259	-1	F	2
And of Tunicamycin and taof(Nfe2l2)	0.34375	1	F	0.148103	1	F	0.569975	1	F	0.0877326	-1	T	0.447842	-1	F	0.250315	-1	F	1
Atf2	0.5	-1	F	0.636719	1	F	0.376953	-1	F	0.072998	-1	T	0.314529	-1	F	0.331812	1	F	1
Cantharidin	0.6875	1	F	0.1875	-1	F	0.636719	1	F	0.0625	-1	T	0.5	-1	F	0.298307	-1	F	1
catof(gamma secretase Complex Mm)	0.5	-1	F	0.314529	-1	F	0.303619	1	F	0.072998	1	T	0.202436	1	F	0.121492	1	F	1
catof(Npsr1)	0.109375	1	F	0.363281	1	F	0.253906	-1	F	0.0898438	-1	T	0.363281	1	F	0.59819	1	F	1
catof(Sirt1)	0.5	-1	F	0.407265	-1	F	0.5	-1	F	0.0835342	-1	T	0.432083	-1	F	0.5	1	F	1
Cd247	0.1875	1	F	0.5	1	F	0.226562	1	F	0.0195312	1	T	0.314529	1	F	0.10502	1	F	1
Chlamydophila pneumoniae AR39	0.5	1	F	0.5	1	F	0.25	1	F	0.0625	1	T	0.5	-1	F	0.34375	1	F	1
Ethynyl estradiol	0.1875	1	F	0.133423	1	F	0.193848	1	F	0.0461426	1	T	0.5	1	F	0.355536	1	F	1
Hoxa10	0.0898438	1	T	0.5	1	F	0.569975	1	F	0.0494359	-1	T	0.368777	-1	F	0.466343	1	F	2
Il6st	1	1	F	0.25	-1	F	0.125	-1	F	0.0625	-1	T	0.5	-1	F	0.109375	-1	F	1
Iloprost	0.5	1	F	0.387207	-1	F	0.166153	-1	F	0.072998	-1	T	0.285794	-1	F	0.139978	-1	F	1
Itgb4	0.5	1	F	0.3125	-1	F	0.6875	1	F	0.0625	-1	T	0.5	-1	F	0.5	1	F	1
kaof(Acvrl1)	0.75	1	F	0.240341	-1	F	0.5	-1	F	0.0576591	-1	T	0.5	1	F	0.351768	-1	F	1
mitochondrial DNA damage	0.5	1	F	0.5	1	F	0.109375	-1	F	0.0625	-1	T	0.407265	-1	F	0.440198	-1	F	1
Pioglitazone	0.3125	1	F	0.109375	1	F	0.125	1	F	0.0625	1	T	0.5	-1	F	0.5	-1	F	1
Ptgs2	0.25	1	F	0.253906	-1	F	0.193848	-1	F	0.072998	-1	T	0.41941	-1	F	0.371415	1	F	1
response to starvation	0.5	-1	F	0.5	-1	F	0.274414	-1	F	0.0461426	-1	T	0.193848	-1	F	0.364166	-1	F	1
Scap	0.5	1	F	0.125	1	F	0.5	1	F	0.0625	1	T	0.3125	1	F	0.0546875	-1	T	2
Srebf1	1	1	F	0.25	1	F	0.5	1	F	0.0625	1	T	0.5	1	F	0.5	-1	F	1
taof(Ar)	0.415906	-1	F	0.321984	-1	F	0.556138	1	F	0.077501	-1	T	0.541038	1	F	0.196494	-1	F	1
taof(Barx2)	0.1875	-1	F	0.109375	-1	F	0.226562	-1	F	0.0351562	-1	T	0.193848	-1	F	0.270628	-1	F	1
taof(Hnf1b)	0.125	1	F	0.125	1	F	0.1875	1	F	0.0625	1	T	0.0898438	1	T	0.5	1	F	2
taof(Mlx)	0.363281	-1	F	0.387207	1	F	0.144531	1	F	0.0192871	1	T	0.290527	1	F	0.172464	-1	F	1
taof(Nfatc3)	1	1	F	0.25	1	F	0.3125	1	F	0.03125	1	T	0.125	1	F	0.34375	1	F	1
taof(Nrf1)	1	1	F	0.5	1	F	0.5	1	F	0.03125	1	T	0.75	1	F	0.5	-1	F	1
Tert	0.24978	-1	F	0.373267	-1	F	0.295018	1	F	0.0606856	1	T	0.231152	1	F	0.452529	1	F	1
2,3,7,8-Tetrachlorodibenzodioxin	0.40181	1	F	0.261199	1	F	0.150998	-1	F	0.554038	1	F	0.144392	1	F	0.161624	-1	F	0
4-Aminobiphenyl	0.25	-1	F	0.5	-1	F	0.25	-1	F	0.25	-1	F	0.1875	-1	F	0.0625	-1	T	1
5-Aza-2'-deoxycytidine-5'-monophosphate	0.5	1	F	1	1	F	0.5	1	F	0.5	1	F	0.125	1	F	0.5	1	F	0
Acetylhydrazine	0.5	-1	F	0.636719	1	F	0.5	1	F	0.109375	1	F	0.133423	1	F	0.179642	1	F	0
Ada	0.5	-1	F	1	1	F	1	1	F	1	1	F	0.125	-1	F	0.25	-1	F	0
Ahr	0.5	1	F	0.25	1	F	0.5	1	F	1	1	F	0.1875	1	F	0.226562	1	F	0
Ambp	0.25	-1	F	0.3125	-1	F	0.3125	-1	F	0.5	-1	F	0.171875	-1	F	0.415906	-1	F	0
And of BRCA1 and estradiol	0.25	1	F	0.363281	1	F	0.34375	-1	F	0.5	1	F	0.5	-1	F	0.367939	1	F	0
And of ethanol and cerulein	0.125	1	F	0.144531	-1	F	0.226562	-1	F	0.171875	-1	F	0.191655	-1	F	0.00196659	-1	T	1
And of NFKB complex Hs and Sp1 and Ap-1 Complex Hs	0.5	1	F	1	1	F	0.75	1	F	0.75	1	F	0.1875	1	F	0.6875	1	F	0
Anxa1	0.166153	-1	F	0.123894	-1	F	0.221034	-1	F	0.285794	-1	F	0.255921	-1	F	0.104087	1	F	0
App	0.75	1	F	0.5	1	F	0.3125	-1	F	0.3125	-1	F	0.226562	1	F	0.5	-1	F	0
Arachidonate	0.5	-1	F	0.407265	1	F	0.193848	-1	F	0.290527	-1	F	0.221034	1	F	0.56603	1	F	0
Aspergillus fumigatus Ag extract	0.25	1	F	0.5	1	F	0.5	1	F	0.5	1	F	0.125	1	F	0.1875	1	F	0
Atg5	1	1	F	0.3125	-1	F	0.5	-1	F	0.5	-1	F	0.5	-1	F	0.415906	1	F	0
Bcl2	0.193848	1	F	0.5	1	F	0.331812	1	F	0.314529	1	F	0.132465	1	F	0.391923	1	F	0
Bezafibrate	0.5	-1	F	0.5	1	F	0.75	1	F	0.125	1	F	0.25	-1	F	0.125	-1	F	0
Biliverdin	1	1	F	1	1	F	1	1	F	1	1	F	0.125	-1	F	0.5	-1	F	0
Bucladesine	0.75	1	F	0.109375	-1	F	0.65625	1	F	0.5	1	F	0.1875	1	F	0.0461426	1	T	1
Budesonide	1	1	F	0.5	1	F	0.5	1	F	0.5	1	F	0.3125	-1	F	0.0625	-1	T	1
Calcimycin	0.5	1	F	0.125	1	F	0.125	1	F	0.5	1	F	0.3125	1	F	0.5	1	F	0
Calcium	0.274414	1	F	0.5	-1	F	0.376953	1	F	0.387207	1	F	0.229129	1	F	0.5	1	F	0
Casp1	0.125	1	F	0.5	1	F	0.75	1	F	0.5	-1	F	0.1875	1	F	0.34375	1	F	0
catof(Agtr2)	0.75	1	F	0.5	1	F	0.1875	1	F	0.109375	1	F	0.109375	1	F	0.0898438	1	T	1
catof(Akr1b3)	1	1	F	1	1	F	0.125	1	F	0.5	1	F	0.109375	1	F	0.5	1	F	0
catof(Epor)	1	1	F	0.25	1	F	0.5	-1	F	0.5	1	F	0.125	1	F	0.5	1	F	0
catof(Gpbar1)	0.5	-1	F	1	1	F	1	1	F	1	1	F	0.125	-1	F	0.25	-1	F	0
catof(Hsd11b1)	0.5	1	F	1	1	F	1	1	F	1	1	F	0.3125	1	F	0.5	1	F	0
catof(Nos2)	0.5	1	F	0.75	1	F	0.6875	1	F	0.5	1	F	0.125	1	F	0.125	1	F	0
catof(Nos3)	0.25	1	F	0.3125	-1	F	0.144531	-1	F	0.5	-1	F	0.144531	1	F	0.0898438	1	T	1
catof(Tacr1)	0.5	-1	F	0.25	-1	F	0.34375	-1	F	0.1875	-1	F	0.109375	-1	F	0.253906	-1	F	0
catof(Tsc2)	0.25	-1	F	0.6875	1	F	0.125	1	F	0.1875	1	F	0.227249	-1	F	0.59819	1	F	0
Cav1	0.6875	1	F	0.65625	1	F	0.274414	1	F	0.193848	1	F	0.314529	-1	F	0.131588	1	F	0
Cd28	0.25	1	F	0.5	1	F	0.5	-1	F	0.5	-1	F	0.5	1	F	0.376953	1	F	0
Cd40lg:Cd40	0.5	1	F	1	1	F	1	1	F	1	1	F	0.125	1	F	0.5	1	F	0
Chlorpyrifos	1	1	F	0.5	1	F	0.6875	1	F	0.5	1	F	0.3125	1	F	0.6875	1	F	0
Cilomilast	0.5	-1	F	1	1	F	1	1	F	1	1	F	0.125	-1	F	0.25	-1	F	0
Cisplatin	0.5	1	F	0.5	-1	F	0.5	-1	F	0.36005	-1	F	0.10727	1	F	0.5	1	F	0
Cpt1c	1	1	F	1	1	F	1	1	F	0.5	1	F	0.5	-1	F	0.125	-1	F	0
Cxcl1	0.125	1	F	0.5	1	F	1	1	F	1	1	F	0.109375	1	F	0.226562	1	F	0
cytokine	0.25	1	F	0.25	1	F	0.5	1	F	0.75	1	F	0.125	1	F	0.6875	1	F	0
depolarization-activated voltage-gated calcium channel activity	0.75	1	F	0.75	1	F	0.109375	-1	F	0.109375	-1	F	0.65625	1	F	0.395264	-1	F	0
Dnmt1	0.6875	1	F	0.3125	1	F	0.387207	1	F	0.5	1	F	0.290527	-1	F	0.5	1	F	0
Dysf	0.6875	1	F	0.253906	-1	F	0.5	-1	F	0.211975	-1	F	0.274414	-1	F	0.5	1	F	0
Eif4g1	0.109375	1	F	0.395264	-1	F	0.290527	1	F	0.314529	1	F	0.162004	1	F	0.553073	1	F	0
Eno1	0.25	1	F	1	1	F	1	1	F	1	1	F	0.253906	1	F	0.113281	1	F	0
Erbb3:Erbb2	0.5	-1	F	0.3125	1	F	0.5	1	F	0.3125	-1	F	0.144531	1	F	0.290527	1	F	0
Esr1	0.75	1	F	0.5	-1	F	0.125	-1	F	0.125	-1	F	0.03125	-1	T	0.1875	-1	F	1
Fluticasone propionate	0.5	1	F	0.425277	1	F	0.350554	-1	F	0.425277	-1	F	0.338904	-1	F	0.156752	-1	F	0
Follicle-Stimulating Hormone Complex Mm	0.65625	1	F	0.261734	1	F	0.261734	-1	F	0.41941	-1	F	0.255688	1	F	0.5	-1	F	0
Fos:Jun	1	1	F	0.5	1	F	1	1	F	1	1	F	0.125	1	F	0.25	1	F	0
Foxl1	0.5	1	F	0.5	1	F	0.125	1	F	0.25	1	F	0.125	1	F	0.109375	1	F	0
Gcm1	0.109375	-1	F	0.226562	-1	F	0.226562	-1	F	0.226562	-1	F	0.211975	-1	F	0.261734	-1	F	0
gtpof(Ras family Mm)	0.25	1	F	0.34375	1	F	0.623047	1	F	0.5	-1	F	0.323803	1	F	0.415906	1	F	0
GW501516	1	1	F	0.5	-1	F	0.5	-1	F	0.5	-1	F	0.5	-1	F	0.125	-1	F	0
H6pd	0.109375	-1	F	0.179642	-1	F	0.243425	1	F	0.355536	-1	F	0.441498	1	F	0.382177	-1	F	0
Hdac1	1	1	F	0.109375	-1	F	0.65625	1	F	0.65625	1	F	0.5	1	F	0.40181	1	F	0
Heme	0.5	1	F	0.3125	1	F	0.25	1	F	0.5	1	F	0.1875	1	F	0.3125	1	F	0
Hexim1	0.03125	-1	T	0.226562	-1	F	0.65625	1	F	0.5	1	F	0.0245209	-1	T	0.195764	-1	F	2
high-fat diet	0.65625	1	F	0.395264	1	F	0.5	1	F	0.211975	1	F	0.261734	-1	F	0.438807	1	F	0
Hydroquinone	0.5	1	F	0.34375	1	F	0.65625	1	F	0.253906	1	F	0.5	1	F	0.376953	1	F	0
Il11	0.3125	1	F	0.1875	1	F	0.34375	1	F	0.226562	1	F	0.193848	1	F	0.227249	1	F	0
Insr	0.5	-1	F	0.355536	-1	F	0.438807	-1	F	0.321984	-1	F	0.45378	1	F	0.368178	1	F	0
Jdp2	0.3125	1	F	0.5	1	F	0.3125	1	F	0.5	1	F	0.3125	1	F	0.109375	1	F	0
kaof(Alk)	0.125	1	F	0.6875	1	F	0.5	-1	F	0.5	-1	F	0.0625	1	T	0.166153	1	F	1
kaof(AMP-activated protein kinase complex Mm)	0.03125	-1	T	0.5	-1	F	0.303619	-1	F	0.105057	-1	F	0.172464	-1	F	0.266355	-1	F	1
kaof(Bmpr1a)	0.25	-1	F	0.25	-1	F	0.25	-1	F	0.25	-1	F	0.0625	-1	T	0.253906	-1	F	1
kaof(Igf1r)	0.25	1	F	0.5	-1	F	0.3125	-1	F	0.65625	1	F	0.113281	1	F	0.5	1	F	0
kaof(Ikbke)	1	1	F	0.75	1	F	0.125	1	F	0.125	1	F	0.1875	1	F	0.109375	1	F	0
kaof(MAPK Family Mm)	0.125	1	F	0.363281	1	F	0.5	-1	F	0.363281	1	F	0.387207	1	F	0.166153	-1	F	0
kaof(Prkca)	0.5	1	F	0.25	-1	F	0.1875	-1	F	0.34375	-1	F	0.113281	1	F	0.376953	1	F	0
kaof(SRC family Mm)	0.5	1	F	0.5	1	F	0.75	1	F	0.5	1	F	0.125	1	F	0.5	1	F	0
kaof(Src)	0.363281	1	F	0.411901	1	F	0.588099	1	F	0.5	-1	F	0.208846	1	F	0.239944	1	F	0
kaof(Tgfbr1)	0.636719	1	F	0.143139	1	F	0.202436	-1	F	0.33882	-1	F	0.261199	1	F	0.456078	1	F	0
KRAS mutated at G12V	0.363281	1	F	0.191655	-1	F	0.5	-1	F	0.387207	1	F	0.355536	-1	F	0.451079	1	F	0
Lpl	0.3125	1	F	0.5	1	F	0.34375	-1	F	0.5	-1	F	0.5	1	F	0.133423	1	F	0
Map2k4	0.5	-1	F	0.5	1	F	0.226562	-1	F	0.109375	-1	F	0.363281	1	F	0.303619	1	F	0
Mdm2	0.227249	1	F	0.415906	-1	F	0.58059	1	F	0.270628	1	F	0.371415	-1	F	0.209377	1	F	0
Methamphetamine	0.125	1	F	0.6875	1	F	0.5	-1	F	0.5	-1	F	0.144531	1	F	0.5	-1	F	0
Mif	0.125	1	F	0.6875	1	F	0.109375	-1	F	0.1875	-1	F	0.303619	1	F	0.5	1	F	0
Mir155	0.5	-1	F	0.125	-1	F	0.25	-1	F	0.5	-1	F	0.109375	-1	F	0.65625	1	F	0
Mono(2-ethylhexyl) terephthalate	0.1875	1	F	0.5	1	F	0.133423	-1	F	0.113281	-1	F	0.133423	1	F	0.5	-1	F	0
Nf1	0.0625	-1	T	0.65625	1	F	0.636719	1	F	0.363281	-1	F	0.314529	-1	F	0.100244	1	F	1
Nod1	0.75	1	F	0.363281	-1	F	0.5	1	F	0.363281	1	F	0.105057	1	F	0.331812	1	F	0
Nr1h2:Rxra	0.125	1	F	0.125	1	F	0.125	1	F	0.25	1	F	0.125	1	F	0.1875	1	F	0
Nr1h3:Rxra	0.125	1	F	0.125	1	F	0.125	1	F	0.25	1	F	0.125	1	F	0.1875	1	F	0
Okadaic acid	0.5	1	F	0.75	1	F	0.5	1	F	0.34375	1	F	0.193848	1	F	0.274414	1	F	0
Oleate	0.1875	1	F	0.5	1	F	0.5	1	F	0.5	1	F	0.144531	1	F	0.363281	1	F	0
Oxazepam	0.5	-1	F	0.75	1	F	0.5	-1	F	0.5	-1	F	0.25	-1	F	0.109375	-1	F	0
Oxidopamine	0.25	1	F	0.125	1	F	0.5	-1	F	0.253906	1	F	0.395264	1	F	0.422509	-1	F	0
oxof(Cyp2e1)	0.5	1	F	0.125	1	F	1	1	F	1	1	F	0.3125	1	F	0.75	1	F	0
Pax7	0.25	1	F	0.150879	1	F	0.226562	1	F	0.636719	1	F	0.303619	1	F	0.415906	-1	F	0
PD0325901	0.5	-1	F	0.125	-1	F	0.6875	1	F	0.3125	1	F	0.253906	-1	F	0.331812	1	F	0
Pde3b	1	1	F	1	1	F	1	1	F	0.5	-1	F	0.125	-1	F	0.125	-1	F	0
Pdk1	0.5	-1	F	0.5	-1	F	0.125	-1	F	0.25	-1	F	0.1875	-1	F	0.226562	-1	F	0
Perfluorooctane sulfonic acid	0.5	-1	F	0.5	-1	F	0.25	-1	F	0.25	-1	F	0.1875	-1	F	0.3125	1	F	0
Perfluorooctanoic acid	0.5	1	F	0.612793	1	F	0.251722	1	F	0.5	-1	F	0.41941	1	F	0.114741	-1	F	0
Phex	0.5	-1	F	0.125	-1	F	0.5	-1	F	0.25	-1	F	0.5	-1	F	0.0625	-1	T	1
Pla2g4a	0.25	1	F	0.25	1	F	0.125	1	F	0.125	1	F	0.1875	1	F	0.1875	1	F	0
Prdm16	1	1	F	0.5	1	F	1	1	F	0.5	1	F	0.75	1	F	0.0898438	-1	T	1
Pregnenolone carbonitrile	0.5	1	F	0.363281	-1	F	0.171875	-1	F	0.5	-1	F	0.604736	1	F	0.355536	-1	F	0
Prok1	0.25	1	F	0.6875	1	F	0.1875	-1	F	0.65625	1	F	0.274414	1	F	0.166153	-1	F	0
Prom1	0.75	1	F	0.5	-1	F	0.153728	-1	F	0.422509	-1	F	0.230696	-1	F	0.328496	-1	F	0
Prostaglandin E2	0.407265	1	F	0.179642	-1	F	0.270628	1	F	0.314529	1	F	0.121492	1	F	0.271192	1	F	0
Respiratory Syncytial Virus Infection	0.5	1	F	0.125	1	F	1	1	F	1	1	F	0.5	1	F	0.25	1	F	0
response to endoplasmic reticulum stress	0.5	1	F	0.5	1	F	0.3125	-1	F	0.3125	-1	F	0.5	1	F	0.5	1	F	0
response to shear stress	0.1875	1	F	0.376953	1	F	0.612793	1	F	0.612793	1	F	0.118942	1	F	0.240341	1	F	0
Retinol	1	1	F	0.5	1	F	0.75	1	F	0.5	1	F	0.5	-1	F	0.3125	-1	F	0
Ribosylation Activity of Parp1	0.5	-1	F	0.34375	-1	F	0.34375	-1	F	0.65625	1	F	0.171875	1	F	0.395264	1	F	0
Roxithromycin	0.5	-1	F	0.5	-1	F	0.5	-1	F	0.5	-1	F	0.125	-1	F	0.25	-1	F	0
SB-203580	0.1875	-1	F	0.5	-1	F	0.5	-1	F	0.636719	1	F	0.166153	-1	F	0.323803	-1	F	0
Scarb1	0.5	-1	F	0.25	-1	F	0.5	-1	F	0.5	-1	F	0.125	-1	F	0.25	-1	F	0
Sodium arsenite	0.5	1	F	0.3125	-1	F	0.125	-1	F	0.25	-1	F	0.5	1	F	0.253906	-1	F	0
Stat5 Family Mm	0.5	1	F	1	1	F	0.125	1	F	0.5	1	F	0.125	1	F	0.125	1	F	0
taof(Atf4)	0.125	1	F	0.1875	1	F	0.75	1	F	0.75	1	F	0.144531	1	F	0.612793	1	F	0
taof(Bach1)	0.25	-1	F	0.1875	-1	F	0.75	1	F	0.5	-1	F	0.109375	-1	F	0.1875	-1	F	0
taof(Cited2)	0.5	1	F	0.5	1	F	0.65625	1	F	0.34375	-1	F	0.5	1	F	0.0481262	1	T	1
taof(Ctnnb1)	0.143139	1	F	0.430025	1	F	0.134094	1	F	0.23544	1	F	0.324396	1	F	0.537283	1	F	0
taof(E2f3)	0.5	-1	F	0.5	-1	F	1	1	F	1	1	F	0.109375	1	F	0.253906	1	F	0
taof(Foxm1)	1	1	F	0.5	-1	F	0.6875	1	F	0.363281	1	F	0.604736	1	F	0.331812	1	F	0
taof(Hoxc6)	0.5	1	F	0.5	1	F	0.5	-1	F	0.5	-1	F	0.253906	1	F	0.5	1	F	0
taof(Mef2a)	0.5	-1	F	0.5	-1	F	0.125	-1	F	0.25	-1	F	0.226562	-1	F	0.193848	-1	F	0
taof(Mef2c)	0.5	1	F	0.144531	-1	F	0.109375	-1	F	0.1875	-1	F	0.226562	-1	F	0.00585938	-1	T	1
taof(Nfat family Mm)	0.5	1	F	0.5	1	F	0.5	1	F	0.25	1	F	0.1875	1	F	0.015625	1	T	1
taof(Nfe2l1)	0.5	1	F	0.109375	1	F	0.125	-1	F	0.5	-1	F	0.109375	1	F	0.636719	1	F	0
taof(Nfkb1)	0.5	1	F	0.75	1	F	0.5	1	F	0.5	1	F	0.5	1	F	0.376953	1	F	0
taof(Pou4f1)	0.5	1	F	0.5	-1	F	0.5	-1	F	0.5	-1	F	0.133423	1	F	0.407265	-1	F	0
taof(Ppard)	0.34375	1	F	0.113281	1	F	0.253906	1	F	0.636719	1	F	0.395264	-1	F	0.261734	-1	F	0
taof(Rora)	0.5	1	F	0.363281	-1	F	0.226562	-1	F	0.5	-1	F	0.395264	-1	F	0.314529	-1	F	0
taof(SP100)	0.3125	1	F	0.5	-1	F	0.109375	-1	F	0.636719	1	F	0.144531	1	F	0.59819	1	F	0
taof(Trrap)	0.3125	1	F	0.40181	1	F	0.5	-1	F	0.331812	1	F	0.155252	1	F	0.262887	1	F	0
taof(Zhx2)	1	1	F	0.5	-1	F	0.25	1	F	0.5	1	F	0.3125	1	F	0.3125	1	F	0
Tcerg1	0.363281	-1	F	0.292332	-1	F	0.5	1	F	0.364166	1	F	0.34444	-1	F	0.345462	1	F	0
Thiazolidinedione	0.314529	-1	F	0.438807	1	F	0.114741	-1	F	0.380396	-1	F	0.283287	-1	F	0.165468	-1	F	0
Tnfrsf1b	0.75	1	F	0.25	1	F	0.5	-1	F	0.5	-1	F	0.125	1	F	0.5	1	F	0
U0126	0.109375	-1	F	0.363281	-1	F	0.395264	-1	F	0.171875	1	F	0.221034	-1	F	0.105804	1	F	0
Vanadyl sulfate	0.34375	1	F	0.636719	1	F	0.290527	-1	F	0.166153	-1	F	0.427768	1	F	0.556138	1	F	0
voltage-gated calcium channel activity	0.75	1	F	0.75	1	F	0.109375	-1	F	0.109375	-1	F	0.65625	1	F	0.395264	-1	F	0
Wnt receptor signaling pathway	0.5	1	F	0.5	1	F	0.75	1	F	0.75	1	F	0.1875	1	F	0.5	1	F	0
